# Supplementary material for: DNA methylation, combined with RNA sequencing, provide novel insight into molecular classification of chordomas and their microenvironment
Source: Acta Neuropathol Commun. 2023 Jul 11;11:113. doi: 10.1186/s40478-023-01610-0 (PMC10337070; doi:10.1186/s40478-023-01610-0)
Supplement: Supplementary file 7 — Additional file 7. Supplementary tables: DMP - differentially methylated probes, DMR - differentially methylated regions, DEG - differentially expressed genes, GSEA - gene set enrichment analysis, MethExpr_Correlation - correlation of promoter methylation with gene expression, DEG_DMR_Correlation - correlation of differentially expressed genes with methylation in DMRs, DEG_DMR overrepresentation - Overrepresentation analysis of DEGs correlated with DMRs, WGCNA_modules_significance - statistical testing of WGCNA modules association with methylation clusters, Immune_deconvolution - statistical testing of immune cell deconvolution with methylation clusters, conumee - estimation of CNAs in chordoma samples, GSEAlm - GSEAlm estimate of gene expression across chromosomal bands in the whole genome. [file 40478_2023_1610_MOESM7_ESM.xlsx]

## Sheet: DMP
Supplementary table 1. Diferntially methylated probes identified in comaprisons of chordoma subtypeas as well as chudoama and nucleus pulposus samples
						Comparison of CI vs CC chordoma subtypes				Comparison of chordoma vs nucleus pulposus				Comparison of CI chordoma subtype vs nucleus pulposus				Comparison of CC chordoma subtype vs nucleus pulposus
probe	chr	pos	UCSC_RefGene_Name	Relation_to_Island	Relation_to_Gene	Difference	p-value	deltaB	t_CI_CC	Difference	p-value	deltaB	t_CI_CC	Difference	p-value	deltaB	t_CI_CC	Difference	p-value	deltaB	t_CI_CC
cg09170112	chr12	132102188		OpenSea	Intergenic	hyper	2.64108925164468e-09	0.563140245257999	8.16258820997807	ns	0.0669306286382763	-0.250193127817282	-1.88970702181644	ns	0.124985797516956	-0.0918099338384692	-1.58354691284449	ns	1.24532576925831e-05	-0.654950179096469	-6.92212880968417
cg27309229	chr22	49085091	FAM19A5;FAM19A5	N_Shelf	Body	hyper	2.19233832407656e-08	0.442982222583291	7.38500213282559	ns	0.282106460093532	-0.148173501398701	-1.0920782797749	ns	0.855028163887358	-0.0235847512971504	-0.184470556696514	ns	0.000324605066653347	-0.466566973880442	-4.88921550501342
cg22514112	chr5	1859764		S_Shore	Intergenic	hyper	2.02981743565436e-09	0.503824595364575	8.26123289713269	ns	0.196189139884695	-0.191307640222843	-1.3170973565882	ns	0.637388511246456	-0.0496069727765559	-0.476753224748424	ns	1.1619652272162e-06	-0.55343156814113	-8.66880991478666
cg26238975	chr14	101520662	MIR134;MIR668;MIR382;MIR485	OpenSea	TSS1500	hyper	1.71723292845405e-09	0.555534904177182	8.32413778000425	ns	0.0261038665124891	-0.26910791273705	-2.32107672837719	ns	0.0243322741758502	-0.112863720937217	-2.38609728456715	ns	3.09996924756993e-06	-0.668398625114399	-7.91355393799744
cg17033333	chr5	2261042		OpenSea	Intergenic	hyper	8.20851289308613e-10	0.535232720368569	8.6040798084985	ns	0.166305069610735	-0.197687618968385	-1.41300508160885	ns	0.483493216338718	-0.0471534163647253	-0.710527184378987	ns	2.2559613899836e-05	-0.582386136733295	-6.52378077122138
cg19147428	chr4	184922646	STOX2	OpenSea	Body	ns	3.03565468598947e-06	0.455333277613732	5.65194224996926	ns	0.00505926574451929	0.397660486097699	2.9873997852253	hyper	6.24161561205534e-12	0.525722970426561	11.5488612142488	ns	0.564788612535193	0.0703896928128288	0.591299163977872
cg26315617	chr7	3991014	SDK1	OpenSea	Body	hyper	5.8903645828278e-11	0.354761996369269	9.636552113986	ns	0.133014442119208	-0.122538518870202	-1.53735379313077	ns	0.396976884423142	-0.0227617073913451	-0.860763163708836	ns	2.12552365908489e-07	-0.377523703760615	-10.1012374452513
cg24763840	chr5	5034397	LOC340094	OpenSea	TSS200	hyper	5.00203864148544e-10	0.509564745473035	8.79411190446412	ns	0.0513843281834854	-0.209463729602945	-2.01582913373706	ns	0.0801055437669939	-0.066148644938654	-1.81872536444645	ns	2.03165436235165e-06	-0.575713390411689	-8.23275992358084
cg20064139	chr20	41823021		S_Shelf	Intergenic	hyper	5.45748689926318e-10	0.454183414044144	8.76054916903884	ns	0.0696299054821953	0.170663337312948	1.87044377173521	ns	5.45014611599164e-07	0.298402422512864	6.52648961265629	ns	0.369246069558495	-0.15578099153128	-0.931243389022106
cg20128772	chr2	27498295	DNAJC5G;DNAJC5G	OpenSea	5'UTR	hyper	1.00173186723073e-09	0.424287231392889	8.52817740672159	ns	0.151125378809972	-0.141526413678241	-1.46698666700692	ns	0.310692389778226	-0.022195629848991	-1.0332414930339	ns	0.00025452073605034	-0.44648286124188	-5.02942792952358
cg18080819	chr11	70505972	SHANK2;SHANK2	N_Shelf	Body	hyper	2.5480320380273e-10	0.561741610076739	9.05583910794269	ns	0.0113369180752069	-0.315462214606707	-2.67009939572546	ns	0.006241554406216	-0.157472386772624	-2.96712194755402	ns	5.87613848779201e-07	-0.719213996849362	-9.22366258906301
cg15899913	chr6	168482906		S_Shelf	Intergenic	hyper	1.90868752301648e-11	0.41019567270156	10.0957834086674	ns	0.387598038769998	-0.124161495114471	-0.874662491738002	ns	0.69009122279631	-0.00879396216715733	0.403058528468463	ns	3.49816735593377e-07	-0.418989634868717	-9.66349766735139
cg15117891	chr5	146893482		S_Shelf	Intergenic	hyper	2.36891676135753e-09	0.437180936127035	8.20328751583879	ns	0.0741377462416196	-0.1763578060162	-1.83965328495227	ns	0.157260202095462	-0.0534006677304713	-1.45493263966523	ns	5.68526899248684e-06	-0.490581603857506	-7.47042459957389
cg05212706	chr14	100204072		Island	Intergenic	ns	0.00086087718982408	0.246603498797663	3.67855410744033	ns	0.000216637252138759	-0.54534344604929	-4.11611983215605	ns	0.00159700578461757	-0.475986212012447	-3.51026519382169	hypo	1.62223510679004e-09	-0.72258971081011	-15.3314018528057
cg19331988	chr2	88771031		OpenSea	Intergenic	hyper	1.5915120857155e-09	0.539828087968583	8.35279895687174	ns	0.903866819278958	0.00601032536238644	0.121638380776943	ns	0.0480428620684805	0.15783697510355	2.07136676899988	ns	0.00107469273561318	-0.381991112865032	-4.21913768475311
cg13830506	chr2	27498285	DNAJC5G	OpenSea	TSS200	hyper	1.74121889377465e-08	0.384805166808345	7.46840829430841	ns	0.202587859590627	-0.130608175090409	-1.29804312639281	ns	0.54711378307947	-0.0223817219255618	-0.60979717589647	ns	0.000525783891096437	-0.407186888733906	-4.6155060723583
cg02333588	chr1	3352830	PRDM16;PRDM16	S_Shore	3'UTR	hyper	8.29011924427145e-08	0.407065678084816	6.9086271790287	ns	0.306461391865302	-0.137260731281917	-1.03752342537407	ns	0.893283973050741	-0.0227735093205621	-0.135425408415419	ns	0.00114485798593193	-0.429839187405379	-4.18454724984904
cg20333904	chr2	240724165		OpenSea	Intergenic	hyper	2.88741356939578e-09	0.300777965710059	8.12927687208733	ns	0.19157315128256	-0.0994566537764339	-1.33113962493324	ns	0.526680058532703	-0.0148628509204798	-0.641417510042797	ns	0.000209214942497168	-0.315640816630539	-5.14356028729618
cg08184936	chr11	50219952		OpenSea	Intergenic	hyper	5.76080922048627e-10	0.431835500515821	8.73974502642124	ns	0.147187131832453	-0.148800078831651	-1.48169038031507	ns	0.346294368676107	-0.0273463443115759	-0.958608336284804	ns	9.7494322300347e-05	-0.459181844827397	-5.59856543982041
cg03712965	chr6	153280770		OpenSea	Intergenic	hyper	3.94141530404945e-10	0.4684225504585	8.88618376780321	ns	0.0641377727337769	-0.188050545593456	-1.91035300484335	ns	0.135803059754398	-0.0563067032770027	-1.5377047669505	ns	5.82278479923285e-07	-0.524729253735502	-9.23126215386197
cg24215159	chr2	4050695		Island	Intergenic	hyper	1.32624249881669e-08	0.430283629490507	7.5673341220419	ns	0.092946839816009	-0.182262614025696	-1.72621004296979	ns	0.252380935603952	-0.0612453432314904	-1.16970503686207	ns	3.36332390784253e-06	-0.491528972721998	-7.85296556766392
cg21611775	chr3	11058836	SLC6A1	Island	5'UTR	hyper	2.13735211673832e-08	0.49479205158786	7.39418436935729	ns	0.151166564583952	-0.203484999677897	-1.4668345151064	ns	0.413363865034156	-0.0643247351688114	-0.830866944134409	ns	0.00012339075988574	-0.559116786756671	-5.45634895437695
cg17660211	chr12	47532917	PCED1B;PCED1B	OpenSea	5'UTR	hyper	6.45653513737649e-08	0.466715654084396	6.99752306539851	ns	0.0322309443533185	-0.319610541786124	-2.22848618039634	ns	0.0746992873199981	-0.188346764074888	-1.85425241146676	ns	1.59531097570487e-06	-0.655062418159284	-8.41945634738134
cg23051063	chr12	119769357		N_Shelf	Intergenic	hyper	2.25747605096908e-10	0.552912551592332	9.10318861400432	ns	0.073899681696177	-0.255484343624512	-1.84123885649243	ns	0.146433153166712	-0.0999776884891684	-1.49547237373442	ns	2.05324311691726e-06	-0.652890240081501	-8.22466610135826
cg02492704	chr2	154058260		OpenSea	Intergenic	hyper	6.08720788808604e-08	0.485853288468773	7.01851091637155	ns	0.343179689218491	-0.140182090542783	-0.960656943081315	ns	0.993557973012909	-0.00353585316094085	-0.00814935441190173	ns	7.64904802013787e-05	-0.489389141629714	-5.74686949812702
cg12296552	chr3	11058843	SLC6A1	Island	5'UTR	hyper	7.17309429569341e-08	0.316462506880641	6.96006212049897	ns	0.221726031516278	-0.109091269845659	-1.24364674337733	ns	0.625224548229689	-0.0200861897854788	-0.49413195420047	ns	0.000568863861058113	-0.33654869666612	-4.57132333099595
cg14557064	chr5	1752840		OpenSea	Intergenic	ns	3.05878173310922e-07	0.483896851498494	6.44845688355698	ns	0.00764788203365555	-0.359751418490601	-2.82701328357255	ns	0.0151030305581042	-0.223655429006649	-2.59580580880285	hypo	5.24450162793117e-08	-0.707552280505143	-11.4168787997955
cg23384428	chr6	154406841	OPRM1;OPRM1;OPRM1;OPRM1;OPRM1;OPRM1;OPRM1;OPRM1;OPRM1;OPRM1;OPRM1;OPRM1;OPRM1	OpenSea	TSS1500	hyper	2.13852360341261e-08	0.502864415312036	7.39398625380832	ns	0.260091020604047	-0.189740229607283	-1.14433639518285	ns	0.804069996138598	-0.0483096128007727	-0.250544878900293	ns	4.28526279677816e-05	-0.551174028112809	-6.10892085670218
cg01413208	chr14	56332109		OpenSea	Intergenic	hyper	1.84276821122264e-09	0.519653328146787	8.29757546202338	ns	0.206608585626886	-0.203165634816817	-1.28630296627164	ns	0.651796000560123	-0.0570131362755333	-0.456358525316714	ns	1.72994720176962e-05	-0.576666464422321	-6.70002003394679
cg25422028	chr20	51797464	TSHZ2	OpenSea	Body	hyper	5.04243845550941e-08	0.495659812161433	7.08571014450771	ns	0.15441342150602	-0.224357196149612	-1.45494190758006	ns	0.442378483594913	-0.0849528739792096	-0.779693559272791	ns	4.75651547701339e-05	-0.580612686140642	-6.04287416175088
cg18096251	chr5	2205553		OpenSea	Intergenic	hyper	1.90680168925702e-08	0.457776073249765	7.43548700982948	ns	0.0470508578285987	-0.200783406905995	-2.05690906972767	ns	0.0729385271864986	-0.0720338863044985	-1.86630220289225	ns	3.86248364894621e-05	-0.529809959554263	-6.17505875542466
cg07608848	chr2	1647185	PXDN	OpenSea	Body	ns	1.23438281775051e-05	0.28557687840936	5.16876594040061	ns	0.00431549676774241	0.265432728067175	3.04807293800463	hyper	5.49409931725788e-08	0.345751225119808	7.43418642293116	ns	0.449419510290987	0.0601743467104483	0.780688779318217
cg26981637	chr14	101371792	MEG8	OpenSea	Body	hyper	2.86853013308199e-08	0.422413347822429	7.28802626553842	ns	0.204494497124692	-0.157830954361228	-1.29245410273424	ns	0.620855749219737	-0.0390272002861696	-0.500411035939858	ns	5.88732842562423e-05	-0.461440548108598	-5.90903452069589
cg23590389	chr7	157102769		OpenSea	Intergenic	ns	1.41322199688468e-07	0.452313927976926	6.71982575179041	ns	6.86406058698082e-05	0.544963923596813	4.50333354794872	hyper	6.08222180469351e-08	0.672177215840323	7.39311418493404	ns	0.0137214162783409	0.219863287863398	2.86191772212807
cg05612973	chr8	787052		N_Shelf	Intergenic	hyper	2.40574859945551e-12	0.472621750173668	10.9705857833224	ns	0.056412429015591	-0.178746388957927	-1.9717929343929	ns	0.0775326439189868	-0.045821521721583	-1.83536702771927	hypo	7.93534162501148e-08	-0.518443271895251	-11.0136917318659
cg12239291	chr5	106738844	EFNA5	OpenSea	Body	hyper	3.12259455145485e-08	0.496948187773463	7.25748923857532	ns	0.267957603650251	0.149629721964864	1.12531264596681	ns	0.00240430017435089	0.289396399776151	3.35008726358653	ns	0.0483546509211171	-0.207551787997312	-2.18603605990361
cg05577548	chr11	70666748	SHANK2	Island	Body	hyper	4.84942114889726e-08	0.401732348366619	7.09965960757731	ns	0.129719011480362	-0.146225045931177	-1.55097655196824	ns	0.223754741372872	-0.0332378229530652	-1.24531927467557	ns	0.00084829329796645	-0.434970171319685	-4.34916891709443
cg13488570	chr1	2222253	SKI	Island	Body	ns	0.00216227055984447	-0.298126934770486	-3.3376414534416	ns	3.30866637131114e-05	0.434369189940224	4.74560903441968	ns	0.000242733943790184	0.350520989536024	4.22853268221623	hyper	7.54848095312378e-09	0.648647924306511	13.4748216926161
cg11410726	chr11	69625409	FGF3	Island	Body	hyper	1.13381835589458e-08	0.370943864762384	7.62448304818873	ns	0.0564818418924297	-0.151204586684733	-1.97120928965097	ns	0.108916913849471	-0.0468766247203126	-1.65809759364711	ns	9.25140922107123e-06	-0.417820489482696	-7.12681989433083
cg12523770	chr2	136864893		OpenSea	Intergenic	hyper	6.17139353679861e-12	0.550853296777357	10.5675346618411	ns	0.923687106371572	-0.0542691238858134	-0.0964689439819656	ns	0.0265812958285671	0.100658365832818	2.34633085654112	ns	0.000281633574796889	-0.450194930944539	-4.97088995750847
cg19763774	chr1	115625602	TSPAN2	OpenSea	Body	hyper	8.49977746608404e-08	0.441438317303244	6.89976022700697	ns	0.0937110151672047	0.222183317845175	1.72202515199562	ns	1.70356018929473e-05	0.346337844586713	5.2204927834477	ns	0.595858395342776	-0.0951004727165316	-0.544132274204699
cg03721387	chr21	31654005	KRTAP24-1;KRTAP24-1	OpenSea	1stExon	hyper	4.00577265110341e-08	0.48134824147795	7.16807070770049	ns	0.100252702408153	-0.228446842609597	-1.6873203117917	ns	0.253689980772606	-0.0930676496939236	-1.16640293524565	ns	3.25544943468722e-05	-0.574415891171873	-6.28477490575156
cg15910571	chr8	94588420	LINC00535	OpenSea	Body	hyper	1.1057665185756e-08	0.497428728819753	7.63362902135589	ns	0.0645823090201493	-0.24724178743017	-1.90701572854726	ns	0.121951296385706	-0.107339957449615	-1.59699134703453	ns	2.55973392923872e-05	-0.604768686269368	-6.44088167434529
cg26229482	chr20	38660204		OpenSea	Intergenic	hyper	6.35014762142567e-09	0.515120284241426	7.83704327739147	ns	0.0202970851741409	-0.300405721654146	-2.42907312393142	ns	0.0285731869090592	-0.155528141711245	-2.31359643108726	ns	3.30253934888217e-07	-0.670648425952671	-9.7132827233803
cg11122895	chr5	167774859	WWC1;WWC1;WWC1	OpenSea	Body	hyper	7.39966055133344e-09	0.486468499242021	7.78076752966642	ns	0.614163775308613	-0.107623702993286	-0.508592029443208	ns	0.349051210830808	0.0291955624185326	0.953051161727473	ns	0.00116970891964094	-0.457272936823488	-4.17281852718726
cg16124935	chr11	70559616	SHANK2	OpenSea	Body	hyper	2.16998795291538e-08	0.467496395792965	7.38870596264958	ns	0.611107890640727	0.00839117213551388	0.513000268223596	ns	0.0304431133667926	0.139874533452285	2.28470358756571	ns	0.0015472120040651	-0.32762186234068	-4.0207618718129
cg07477867	chr16	71604018	TAT	OpenSea	Body	hyper	4.31899846250257e-08	0.401965039973844	7.14110148342635	ns	0.341182378625059	-0.121261118878883	-0.964691323778527	ns	0.987611342645822	-0.00820845138623982	0.0156725029777248	ns	0.00277169086787758	-0.410173491360083	-3.70752213625215
cg13007184	chr17	32692979		OpenSea	Intergenic	hyper	5.25861176689793e-13	0.506113071144364	11.6403895110565	ns	0.0826285716904149	-0.255175210650855	-1.78574748481153	ns	0.188196364045605	-0.112830909391503	-1.35022691409738	hypo	1.21560313998639e-09	-0.618943980535867	-15.7044208594733
cg19664328	chr5	178854502		OpenSea	Intergenic	hyper	1.01715144768046e-08	0.497209492134352	7.66415052867637	ns	0.197673081634044	-0.197852909702108	-1.31263673627638	ns	0.60926272912398	-0.0580127400393216	-0.5171728067576	ns	2.38143913775041e-05	-0.555222232173674	-6.48818517443028
cg02695116	chr13	112517628		OpenSea	Intergenic	hyper	6.59131916453855e-08	0.341446202470881	6.9901651482779	ns	0.183055448880087	-0.110885567517652	-1.35774809890128	ns	0.252195580304847	-0.0148538230727169	-1.17017361890986	ns	0.00363494152958918	-0.356300025543598	-3.56322109387482
cg02005490	chr5	1959850		OpenSea	Intergenic	hyper	1.55175330358829e-08	0.390112773075277	7.51022071140919	ns	0.293086158522793	-0.124676292210942	-1.0670920355005	ns	0.884096230262859	-0.0149570747835205	-0.147169025355019	ns	0.000939383944577062	-0.405069847858797	-4.29297541675696
cg22070156	chr13	102104991	ITGBL1;ITGBL1	N_Shore	5'UTR	ns	8.85747077581371e-07	0.43100414408324	6.07792464827531	ns	4.15247268951216e-05	0.536923963415169	4.67042959385338	hyper	4.15774845692589e-08	0.65814387893858	7.54718845467041	ns	0.019779144932819	0.22713973485534	2.66823001758799
cg16641320	chr12	12993179		OpenSea	Intergenic	ns	0.000208961955095146	0.355476742814521	4.18579152842526	ns	0.000160732505017073	0.50303966296466	4.21748449786944	hyper	5.6517664825598e-08	0.603017496881244	7.42275083027023	ns	0.0789163077809364	0.247540754066722	1.91193142185219
cg01156515	chr12	47532186	PCED1B;PCED1B	OpenSea	5'UTR	hyper	1.97249226981427e-08	0.470293766914742	7.42322350946029	ns	0.308590622827759	-0.140950588467761	-1.03289936027732	ns	0.880314187197396	-0.00868046652298937	-0.152009190963925	ns	0.0057473480878514	-0.478974233437731	-3.32076554340893
cg14682329	chr5	143578179	KCTD16	OpenSea	5'UTR	hyper	8.10045776247051e-08	0.472725052351873	6.91684617947313	ns	0.640307319940098	0.0815692351051552	0.471277010181362	ns	0.0453206186901305	0.21452315607912	2.09921449319826	ns	0.00302327054038697	-0.258201896272754	-3.66120198000537
cg01811882	chr13	22493739		OpenSea	Intergenic	hyper	1.40455232535576e-08	0.463506467568733	7.5464535294751	ns	0.0633754743145936	-0.20102707313711	-1.91612244278943	ns	0.0450561169071637	-0.0706658791334036	-2.10199899540932	ns	0.000306045662185291	-0.534172346702137	-4.92301588427519
cg08017142	chr2	136862706		OpenSea	Intergenic	hyper	3.87741158499913e-10	0.516084725289663	8.89252496568952	ns	0.476812552873645	0.129881908557777	0.719006132649143	ns	0.00184737961521923	0.275030737545494	3.45347803362074	ns	0.00836900375093589	-0.241053987744168	-3.12262961344237
cg05418218	chr6	168613308		Island	Intergenic	hyper	1.42965586718966e-11	0.541306192615779	10.2153881581079	ns	0.0119720468042983	-0.322218020467493	-2.64801635409708	ns	0.00107513984051006	-0.169975653794305	-3.66340648667429	ns	1.11562377749079e-06	-0.711281846410084	-8.70121497630127
cg01875788	chr2	136966875		OpenSea	Intergenic	hyper	9.74869366544299e-09	0.497285780228095	7.67967916113831	ns	0.109907577353969	-0.231037904525405	-1.63938722008312	ns	0.306536901064296	-0.0911762788362535	-1.04233119760291	ns	5.01623142200559e-06	-0.588462059064349	-7.56049594695036
cg27271738	chr16	88166905		S_Shore	Intergenic	hyper	2.65822724737201e-09	0.476608707322111	8.16017019915825	ns	0.12917867373771	-0.187222792648161	-1.55323685448311	ns	0.339158364157782	-0.0531765937138176	-0.973132754215953	ns	2.35501151152386e-05	-0.529785301035928	-6.49551445921184
cg16682112	chr6	161339962		OpenSea	Intergenic	hyper	1.78796531622174e-08	0.480678097311994	7.45880266761792	ns	0.672731725895416	-0.0795569112927622	-0.425904421960091	ns	0.182137998822129	0.0556338035762363	1.3696029910468	ns	0.00790590896241734	-0.425044293735758	-3.15262421479786
cg11612098	chr7	3358214	SDK1	OpenSea	Body	hyper	1.21037172060547e-08	0.49979906259105	7.60064687198546	ns	0.0562308445733326	-0.261557339209399	-1.97332270427035	ns	0.101687722139639	-0.120988852855666	-1.69466919470619	ns	1.41722035253607e-05	-0.620787915446716	-6.83423062948145
cg02636201	chr5	112672446	MCC	OpenSea	Body	hyper	3.35762443067232e-08	0.478542100469541	7.23140486304339	ns	0.0103764853760955	-0.322067897672121	-2.70577067885268	ns	0.00787743260539062	-0.187477931915063	-2.8711347307857	ns	5.55269406819896e-06	-0.666020032384603	-7.48734477395948
cg23045115	chr11	7961123	OR10A3	OpenSea	TSS200	hyper	4.58970021786549e-09	0.500327284730957	7.95696098099152	ns	0.101224075943489	-0.225481949307659	-1.68232887982362	ns	0.252627741716981	-0.0847649004770777	-1.16908149907722	ns	1.12470418051948e-05	-0.585092185208035	-6.99187343104728
cg08684959	chr11	70031709	ANO1;ANO1	OpenSea	Body	hyper	3.77826790316738e-10	0.313010062772524	8.90256148268497	ns	0.130150238928397	-0.101833010702121	-1.54917813225447	ns	0.193386879860515	-0.0137989305473492	-1.3340095241318	ns	0.000223648524734016	-0.326808993319873	-5.10460002981792
cg12886862	chr10	2487150		OpenSea	Intergenic	hyper	6.68704860940611e-08	0.374503759971951	6.98503118500089	ns	0.204278808417537	-0.119040001114576	-1.29308437381165	ns	0.185219233637072	-0.0137108186224646	-1.35968657612087	ns	0.00592033916601442	-0.388214578594416	-3.30511428625349
cg09502679	chr11	105713429	GRIA4;GRIA4;GRIA4;GRIA4;GRIA4	OpenSea	Body	hyper	5.34451541750746e-08	0.469198714721013	7.06492941265996	ns	0.05270319581626	-0.243833813780337	-2.0039275359177	ns	0.0864236993881538	-0.111871675265053	-1.77972475076852	ns	4.9762312388433e-05	-0.581070389986065	-6.01440628192477
cg02094813	chr12	99324621	ANKS1B;ANKS1B;ANKS1B;ANKS1B;ANKS1B;ANKS1B;ANKS1B;ANKS1B	OpenSea	Body	hyper	6.81025896660327e-09	0.446659841107221	7.81128917031017	ns	0.341494537930606	-0.121236513636842	-0.964059754637959	ns	0.941995389844086	0.00438656667456416	0.0734451255263136	ns	2.55570667549128e-05	-0.442273274432657	-6.44191117988079
cg08456666	chr16	87647531	JPH3	N_Shore	Body	hyper	2.08108942160642e-08	0.388107322147347	7.40383123442184	ns	0.060968402830385	-0.155835210641329	-1.93474142973811	ns	0.0655238489651366	-0.0466800262873875	-1.91998352984594	ns	0.000162961744407871	-0.434787348434735	-5.29056736410612
cg17100809	chr7	87811261	ADAM22;ADAM22;ADAM22;ADAM22;ADAM22;ADAM22;ADAM22;ADAM22	OpenSea	Body	hyper	6.0294759199698e-08	0.464431110310147	7.02190781417266	ns	0.0600268462778861	-0.235081825330153	-1.94219746624326	ns	0.13015534118508	-0.104460575555424	-1.56124958750232	ns	1.48477968332308e-05	-0.568891685865571	-6.80274119633686
cg24452123	chr2	209333801	PTH2R;PTH2R	OpenSea	Body	hyper	4.92047355300822e-08	0.461308206846044	7.09446024439333	ns	0.357019269329266	-0.141322026122593	-0.933121391448436	ns	0.936426266401797	-0.0115790929471434	0.0805118457047272	ns	0.00184748852475769	-0.472887299793187	-3.92497150965009
cg12729623	chr4	101816814		OpenSea	Intergenic	ns	2.4478710302392e-05	0.325643029557631	4.93272285805439	ns	0.00705256930184955	-0.383244946294516	-2.85879641690896	ns	0.0287821924882393	-0.291657844231432	-2.31028310115911	hypo	1.11319120757971e-08	-0.617300873789063	-13.0385234343867
cg23460250	chr7	73223852		OpenSea	Intergenic	ns	0.00091581141444027	0.264292321023642	3.65597863512407	ns	1.44166716229071e-05	0.6096150208513	5.01911078794888	hyper	3.89692325968941e-08	0.683947236139199	7.57355084923272	ns	0.0156709800988796	0.419654915115557	2.79168088540201
cg23436303	chr20	60297699	CDH4;CDH4;CDH4	OpenSea	5'UTR	hyper	1.28058532698469e-08	0.486560749399693	7.58009388570865	ns	0.182287537884761	-0.200612551503237	-1.36019355151013	ns	0.533998672359127	-0.0637673407345729	-0.630018454639399	ns	6.73289631943341e-05	-0.550328090134266	-5.82561458347602
cg10533826	chr8	109132265		OpenSea	Intergenic	hyper	6.5977515480885e-10	0.519109455394822	8.68766489699107	ns	0.258730339565828	0.171176868507548	1.1476688156825	ns	0.00104404411643613	0.317176402837342	3.67470472523474	ns	0.0528822157079484	-0.20193305255748	-2.13664281088385
cg16073309	chr4	16476051		OpenSea	Intergenic	hyper	6.00139799006009e-09	0.478990033749758	7.85786085280165	ns	0.294618299122499	-0.159400154711326	-1.06365788038121	ns	0.924420246381801	-0.0246842077192067	-0.09576109055549	ns	0.000187965603586367	-0.503674241468965	-5.20636398387267
cg02411654	chr1	152784772	LCE1B;LCE1B	OpenSea	5'UTR	hyper	3.10829531747627e-10	0.494074957126632	8.97835818490298	ns	0.407270064561576	-0.128848748554098	-0.838596539930446	ns	0.535835737087885	0.0101098331377671	0.627170293914898	ns	0.00138948341176125	-0.483965123988865	-4.07906416841316
cg10069946	chr2	177793674		OpenSea	Intergenic	hyper	5.8343445620349e-10	0.528097013147535	8.7348695825563	ns	0.0335737020640933	-0.282547862483987	-2.21032439908438	ns	0.0536346532082026	-0.134020577536243	-2.01829883287159	ns	1.2981742542315e-07	-0.662117590683778	-10.5498490448609
cg08247053	chr1	34175317	CSMD2	OpenSea	Body	hyper	7.75607491068084e-12	0.547399419803835	10.4710657738504	ns	0.0449080434076139	-0.226065996971401	-2.07846192463353	ns	0.00582159527725919	-0.0721099101515723	-2.99562573339743	ns	2.31336891744524e-05	-0.619509329955407	-6.50724190191757
cg03654329	chr1	2899954		OpenSea	Intergenic	hyper	2.88967681503671e-09	0.512306256647435	8.12898439717373	ns	0.000388408236810903	0.488533976813666	3.91584384626554	hyper	5.48707515828614e-10	0.632620111495757	9.3979374800866	ns	0.118658404376534	0.120313854848322	1.67462119618357
cg16638793	chr11	134176850	GLB1L3	OpenSea	Body	hyper	9.79908374354237e-09	0.473373945966003	7.6777929913027	ns	0.30964438195522	-0.160173000226536	-1.03061903947643	ns	0.96245616135575	-0.0270365779235975	-0.0475120527557898	ns	0.00010856479294971	-0.500410523889601	-5.53342007109346
cg14202467	chr12	71426855		OpenSea	Intergenic	hyper	7.86567236848379e-08	0.475884676145194	6.92729474094175	ns	0.026490777558686	-0.273304524791889	-2.31467988560099	ns	0.0550239864707652	-0.139461959626053	-2.00587463150471	ns	1.12625845825323e-06	-0.615346635771247	-8.6936530805315
cg05000860	chr1	2823402		OpenSea	Intergenic	hyper	4.41119942662233e-08	0.411172472581659	7.13353966487702	ns	0.538392865122332	-0.118643246538744	-0.621227026787854	ns	0.587563224938892	-0.00300098862515241	0.548957721235107	ns	0.000158067792977717	-0.414173461206811	-5.30862951534238
cg06807928	chr13	112610059		N_Shore	Intergenic	hyper	1.44305899513244e-08	0.458905322879156	7.5366156685293	ns	0.00721347993950351	-0.246127228004033	-2.8499652683863	ns	0.00831595301347476	-0.117060105944271	-2.8486247722886	ns	1.86946232329714e-07	-0.575965428823426	-10.21652861069
cg15974196	chr5	11791728	CTNND2	OpenSea	Body	hyper	7.9592233355773e-10	0.518779494957053	8.61585971810105	ns	0.145881249349127	-0.217153245690733	-1.48663514835785	ns	0.458327128754784	-0.0712465127340615	-0.752430531108672	ns	5.11229204681685e-07	-0.590026007691114	-9.3402056534233
cg25103726	chr12	130892289	RIMBP2	OpenSea	Body	hyper	4.56381639663926e-09	0.337203982601301	7.95905561894337	ns	0.140969769118469	-0.11585018283442	-1.50555512137233	ns	0.253493132630962	-0.0210115627278045	-1.16689868780131	ns	0.000461485401848851	-0.358215545329105	-4.68899493734884
cg22364932	chr6	165991016	PDE10A;PDE10A	OpenSea	5'UTR	hyper	6.81943534826932e-09	0.497091016658783	7.81079370828617	ns	0.00600474379568891	-0.344895265770331	-2.9213946278463	ns	0.00370409575308615	-0.205088417335048	-3.17844416050187	ns	4.93611749118532e-07	-0.702179433993831	-9.36973234828557
cg17848615	chr15	51572136	CYP19A1;CYP19A1	OpenSea	5'UTR	hyper	1.03760355276887e-08	0.439940183648642	7.65687295950052	ns	0.0648538425348474	-0.184918229978709	-1.90498694783337	ns	0.0610755924702483	-0.0611850533275284	-1.95478307071326	ns	0.000182988749446407	-0.50112523697617	-5.22214932134192
cg10295344	chr11	62799827		OpenSea	Intergenic	hyper	1.68845891590081e-09	0.506108858924804	8.33050449815079	ns	0.421448545608448	-0.138205508094912	-0.8132702896865	ns	0.697024302852613	0.00413760847768885	0.393538292956752	ns	8.61663719897594e-05	-0.501971250447115	-5.6738268956148
cg21772735	chr8	849830		N_Shore	Intergenic	hyper	2.079207168199e-10	0.507082635366372	9.13542476420272	ns	0.275110305483748	-0.162945082652475	-1.10835954774892	ns	0.915164300895597	-0.0203280914556827	-0.107532964335236	ns	0.000119098954583236	-0.527410726822054	-5.47761339318664
cg00003965	chr3	108476878	RETNLB	OpenSea	TSS1500	hyper	8.48384636820875e-09	0.486334589589689	7.73057867126847	ns	0.0434758495218602	-0.269978748765577	-2.09337680943007	ns	0.0608468160899309	-0.133197145443477	-1.95663204406203	ns	1.98834858516983e-05	-0.619531735033165	-6.60725963187603
cg07718080	chr13	76561031		OpenSea	Intergenic	hyper	5.54068563093178e-08	0.437317543971121	7.0520621098543	ns	0.139395157192656	-0.168565512493717	-1.51173251888767	ns	0.174287153710155	-0.0455699532518392	-1.39547815329554	ns	0.00202581152293365	-0.48288749722296	-3.87538837124605
cg15066504	chr6	75884800	COL12A1;COL12A1	OpenSea	Body	hyper	2.26448993550331e-09	0.492494730985977	8.22018116641793	ns	0.115408562649225	-0.210875841125032	-1.61361090267333	ns	0.292485370522822	-0.0723616980352262	-1.0737238134074	ns	1.59668227775967e-05	-0.564856429021203	-6.75378428068734
cg15796818	chr2	1647197	PXDN	OpenSea	Body	ns	0.000482287590746032	0.191069503408745	3.88814971072412	ns	0.00142510107202414	0.220735445569417	3.45758717556031	hyper	2.85958523678946e-08	0.274473743403127	7.6999955832082	ns	0.23663732223454	0.0834042399943815	1.24268460353412
cg18205205	chr14	23884368	MYH7	OpenSea	Body	hyper	3.83334251051888e-09	0.440769308855063	8.02375427494034	ns	0.235217017859448	-0.149857973808368	-1.20737822080197	ns	0.746904297858062	-0.0258916056928816	-0.326057398955275	ns	3.19778105237886e-05	-0.466660914547945	-6.2963056896869
cg10965117	chr13	112172244		Island	Intergenic	hyper	5.59588404714696e-10	0.326240599505702	8.75091437431382	ns	0.183064396913635	-0.106825201789374	-1.35771965017904	ns	0.484932477070457	-0.0150700331783956	-0.708169348483838	ns	0.000155618738240449	-0.341310632684097	-5.31788972298529
cg26905351	chr16	8582112	TMEM114	OpenSea	Body	hyper	5.58494514861167e-09	0.493880449906042	7.88439375264529	ns	0.0849253458030786	-0.23211273241001	-1.7719746044193	ns	0.18426099196307	-0.0932088558739358	-1.36275659185607	ns	1.97002419103971e-05	-0.587089305779978	-6.61340505012909
cg22901361	chr7	115473515		OpenSea	Intergenic	hyper	4.36272718142437e-08	0.477121961221187	7.13749490814562	ns	0.116886565509028	-0.215178500566708	-1.60685747206646	ns	0.29102363813533	-0.0809879489732492	-1.07705023768834	ns	0.000105235674257498	-0.558109910194437	-5.55224764647306
cg07396904	chr14	22103504	OR10G2	OpenSea	TSS1500	hyper	9.41829879794781e-10	0.472201532892954	8.5516490086925	ns	0.277351191955709	-0.154903741020259	-1.10311295643938	ns	0.899270437769562	-0.0220970598941163	-0.127784118024337	ns	0.000111529798033315	-0.49429859278707	-5.51715572152834
cg12480424	chr5	75961192	IQGAP2;IQGAP2;IQGAP2;IQGAP2	OpenSea	Body	hyper	1.18957241394122e-08	0.479175174034439	7.6069682073714	ns	0.0275790824666028	-0.302015627323122	-2.29712749285082	ns	0.0343710202486062	-0.167247609625937	-2.2289114377501	ns	5.16912145090262e-06	-0.646422783660376	-7.53883070957804
cg06489728	chr10	130935309		OpenSea	Intergenic	ns	0.00544926515678513	0.254003755016405	2.98243528287518	ns	3.06013633460234e-06	0.637425815448299	5.52562907593367	hyper	1.15825364254741e-08	0.708864371546663	8.07414840771824	ns	0.00831679690912905	0.454860616530259	3.12592679560848
cg17423950	chr12	5266813		OpenSea	Intergenic	hyper	1.33999409500892e-08	0.482300907651933	7.56357825766676	ns	0.0193063910542518	-0.273080703973741	-2.45025242007748	ns	0.0277693387254877	-0.137433573696635	-2.3265486661652	ns	1.02992502414642e-06	-0.619734481348568	-8.76511412748806
cg14232870	chr11	70458782	SHANK2;SHANK2	OpenSea	Body	hyper	1.08542283505455e-09	0.484859426131793	8.49767402556312	ns	0.482655481547092	-0.117175516903824	-0.709438746806753	ns	0.467524218173659	0.0191911966957428	0.73696448932742	ns	0.00111169308172568	-0.46566822943605	-4.20061594875341
cg08563932	chr10	132301945		OpenSea	Intergenic	hyper	2.45938692350539e-08	0.477604293831318	7.34349299539276	ns	0.112664471925386	-0.200596385323026	-1.62633978889008	ns	0.208157297936939	-0.0662701776829678	-1.2896339964739	ns	0.000454741683418921	-0.543874471514286	-4.69731303092617
cg20311673	chr2	1746207	PXDN	N_Shore	Body	ns	0.000197016499144667	0.268990122884504	4.20656123050616	ns	5.6239282866249e-07	0.664086846550052	6.07799836514041	hyper	6.41341269382093e-13	0.739740318611319	12.7563147385838	ns	0.012740919431403	0.470750195726815	2.90106515447351
cg15979348	chr13	112237479		N_Shore	Intergenic	hyper	1.64333157331394e-08	0.483141222244498	7.48939983078193	ns	0.951520219542167	-0.0180704460520658	0.0612261756024558	ns	0.00232941061402564	0.117813022704199	3.3625506906938	ns	0.0400411262218828	-0.365328199540298	-2.28932319282499
cg26720913	chr5	142814934	NR3C1;NR3C1;NR3C1;NR3C1;NR3C1;NR3C1	OpenSea	5'UTR	ns	0.00460500435413019	0.183656522610383	3.04831990088494	ns	5.72410050521488e-06	-0.627664063726415	-5.32134824070631	ns	7.67473030264799e-05	-0.576010666742245	-4.65919895262121	hypo	3.00381833611829e-08	-0.759667189352628	-11.9788851059114
cg23434090	chr11	5019849	OR51L1	OpenSea	TSS1500	hyper	1.04710644510884e-08	0.478876172378394	7.65354092873722	ns	0.0828765867252051	-0.221541284529598	-1.78424477953944	ns	0.181203981483599	-0.0868573610481747	-1.37263489818903	ns	2.63897371219428e-05	-0.565733533426569	-6.42096670022195
cg18119644	chr11	1469112	BRSK2	N_Shore	Body	hyper	1.39139887719581e-08	0.34957531810459	7.54987688393987	ns	0.647375183461031	-0.080396160624716	-0.461305176121211	ns	0.230924035322621	0.0179218975922001	1.22573216512315	ns	0.00735222730522295	-0.33165342051239	-3.19088761719763
cg07632448	chr15	61717754		OpenSea	Intergenic	hyper	2.32039365889075e-08	0.461058318005779	7.36449307898083	ns	0.244336964905144	-0.160013142610491	-1.18372272398346	ns	0.673573402645399	-0.0303404906713656	-0.425894742193455	ns	0.00131132140134145	-0.491398808677145	-4.1105348315353
cg01273564	chr20	56366825		OpenSea	Intergenic	hyper	1.27841300963085e-09	0.485803738352739	8.43560124841156	ns	0.0166491361918834	-0.246365130346183	-2.51237886137065	ns	0.00317505366176496	-0.109732828934475	-3.23996962731093	ns	1.71872648080907e-05	-0.595536567287214	-6.70437478352611
cg04413904	chr16	1088479		Island	Intergenic	hyper	4.37651760474636e-08	0.332798427280331	7.13636512140391	ns	0.104657697242306	-0.123203550245543	-1.66499774136772	ns	0.163217281928059	-0.0296039925729501	-1.43357395266316	ns	0.000540561929043555	-0.362402419853281	-4.59993885649061
cg03955334	chr1	5661803		OpenSea	Intergenic	hyper	6.08581718341161e-11	0.517384391113886	9.6234150308785	ns	0.0221552340536113	-0.254194306566852	-2.39176531168424	ns	0.00431679323328576	-0.108679946566071	-3.11695422942028	ns	5.93602964558349e-06	-0.626064337679957	-7.43953840887391
cg24812136	chr1	101772374		OpenSea	Intergenic	hyper	1.15690901255973e-09	0.446303869228361	8.47345909916186	ns	0.26007793761032	-0.144664520098914	-1.14436837653665	ns	0.798179773825415	-0.0191415568784378	-0.258250128938068	ns	0.000531440113073013	-0.465445426106799	-4.60949468700473
cg02079645	chr2	167744466		OpenSea	Intergenic	hyper	1.85566608043308e-08	0.476204588822845	7.44533378909039	ns	0.108077550479739	-0.193533692231787	-1.64819771440748	ns	0.123248466875973	-0.0596011516253613	-1.59121081575967	ns	0.000752392994142616	-0.535805740448207	-4.4155221086092
cg05971398	chr16	86220058		OpenSea	Intergenic	hyper	4.40075577157529e-10	0.482317093687908	8.84353984507357	ns	0.13433166063491	-0.184018609689907	-1.53198478254177	ns	0.302701876058578	-0.0483669270901825	-1.0507967731916	ns	6.22052972944917e-05	-0.530684020778091	-5.8747408130649
cg11840968	chr5	176167283		N_Shelf	Intergenic	hyper	4.69698629990435e-09	0.492567306689249	7.94840509379616	ns	0.545491416410371	0.0461653588264217	0.610351051733424	ns	0.0165985462628649	0.184699913832773	2.55488534337219	ns	0.00104235472610736	-0.307867392856476	-4.23587308088589
cg09557766	chr2	239847650		OpenSea	Intergenic	hyper	1.09231958314915e-08	0.414655850062639	7.63809712011962	ns	0.0557399588937735	-0.172049591030295	-1.97747976724042	ns	0.0723179557703683	-0.055427633200178	-1.87060903780454	ns	5.56946590621409e-05	-0.470083483262817	-5.94371284849238
cg13242468	chr1	3323806	PRDM16;PRDM16	S_Shore	Body	hyper	1.46782282516709e-08	0.428963621168083	7.53042869471124	ns	0.0626710781471502	-0.180043692934119	-1.92150702279857	ns	0.0852224950620101	-0.0593976744805956	-1.7869474348101	ns	8.4520375151024e-05	-0.488361295648679	-5.68562319608273
cg15350755	chr1	24411015	MYOM3	OpenSea	Body	hyper	8.96050225692966e-09	0.459101825416779	7.71054449435476	ns	0.099335551018384	-0.199859174334128	-1.69207014319594	ns	0.189890863603958	-0.0707367859356595	-1.34489473465253	ns	0.000111697008306977	-0.529838611352438	-5.51625207985446
cg01910481	chr20	31824068	PLUNC;PLUNC	OpenSea	5'UTR	hyper	1.77761547806872e-10	0.459811551558031	9.19698563341259	ns	0.314793244859155	-0.136956960260973	-1.01955305924868	ns	0.919810499191528	-0.00763496138527642	0.101622022551026	ns	0.000324899130424142	-0.467446512943308	-4.88869633371572
cg19547972	chr7	73389575		OpenSea	Intergenic	hyper	4.16446138271019e-08	0.400826405614898	7.15415035628403	ns	0.122037815643146	-0.166723471650545	-1.58385281561592	ns	0.33071595557685	-0.0539910450713553	-0.990586344444503	ns	3.62147016950876e-05	-0.454817450686253	-6.21627817271667
cg12210898	chr7	18689464	HDAC9;HDAC9;HDAC9;HDAC9;HDAC9;HDAC9;HDAC9;HDAC9;HDAC9	OpenSea	Body	hyper	2.62745105754445e-09	0.456487515820832	8.1645238656387	ns	0.075301138180272	-0.19885775460903	-1.8319666011535	ns	0.141428195244789	-0.0704706407844207	-1.51503518901319	ns	1.95936423619739e-05	-0.526958156605253	-6.6170079780558
cg00217080	chr2	4050767		Island	Intergenic	ns	6.98932846806795e-06	0.404689342554561	5.3646215759854	ns	0.000955969903861147	-0.322951105306751	-3.6004693118984	ns	0.00291759228034914	-0.209132227713281	-3.27357591796673	hypo	1.73332008448008e-09	-0.613821570267842	-15.2469250977492
cg01798168	chr1	167343355	POU2F1;POU2F1;POU2F1;POU2F1;POU2F1;POU2F1;POU2F1	OpenSea	Body	ns	1.51662821856816e-05	0.409796329583058	5.09782319397108	ns	0.0302824139233481	-0.310840055253139	-2.25608190753202	ns	0.107347808336138	-0.195584837557904	-1.6658588485744	hypo	1.09085660766702e-08	-0.605381167140962	-13.0609769218385
cg15362261	chr12	10921499	LOC101928162	OpenSea	Body	hyper	6.74957954800868e-08	0.46610004210972	6.98171768051205	ns	0.274569458676478	-0.176866367763691	-1.10963038336717	ns	0.827565483189073	-0.0457757309203326	-0.219957084514712	ns	6.71738390516803e-05	-0.511875773030052	-5.82704328166094
cg19006220	chr2	4050719		Island	Intergenic	ns	4.11108717952168e-06	0.386299970020056	5.54740438001759	ns	0.00155532135801701	-0.27487717483952	-3.42600265282845	ns	0.00479373787806705	-0.16623030827138	-3.07462485354324	hypo	1.48759068198094e-10	-0.552530278291436	-18.6812655934165
cg20962234	chr1	50620070	ELAVL4;ELAVL4;ELAVL4;ELAVL4;ELAVL4;ELAVL4	OpenSea	Body	hyper	2.48713680795699e-08	0.462938253197158	7.33944478378943	ns	0.26301659140348	-0.161968441833645	-1.13721377897338	ns	0.787822750004357	-0.0317670581219442	-0.271837472626914	ns	0.000357655436415073	-0.494705311319103	-4.83373883938588
cg00263677	chr16	84885230	CRISPLD2	OpenSea	Body	ns	4.70763908514575e-06	0.363806974344811	5.50072155926776	ns	2.24235047991153e-06	0.633856289566856	5.62697488302467	hyper	8.7982329271696e-11	0.736177001101334	10.2445793874852	ns	0.0104015569434289	0.372370026756523	3.008059146302
cg20955179	chr11	124458860		OpenSea	Intergenic	hyper	5.49570894362366e-09	0.488133657434631	7.89034046563917	ns	0.0587155752528935	-0.231604058354951	-1.95275145049621	ns	0.0901472267275621	-0.0943164672014609	-1.75786678338914	ns	2.61190795242338e-05	-0.582450124636092	-6.42769701832278
cg24751154	chr5	3191887		S_Shelf	Intergenic	hyper	8.65327337948628e-08	0.454122110556067	6.89340776108118	ns	0.0836688056318412	-0.199861419337968	-1.77947008673692	ns	0.07176301736436	-0.0721395757440741	-1.87448752829434	ns	0.000930512313644755	-0.526261686300141	-4.29819479861847
cg06741485	chr16	8348317		OpenSea	Intergenic	hyper	1.53337658941785e-08	0.370071165709066	7.51454878357035	ns	0.627454309714199	-0.0282903424074233	0.489535263829504	ns	0.00587939649226071	0.0757921729482512	2.99158867227919	ns	0.0266990183261591	-0.294278992760814	-2.50817447691288
cg14667166	chr11	117749136	FXYD6;FXYD6-FXYD2;FXYD6;FXYD6;FXYD6;FXYD6-FXYD2;FXYD6	S_Shore	TSS1500	hyper	3.72280156932966e-08	0.441184302528659	7.19434001507969	ns	0.00085679115356265	0.473263794008733	3.63930656251609	hyper	7.04049332841846e-10	0.597346879094918	9.28584495150145	ns	0.27340297829147	0.156162576566259	1.14528115543067
cg05227523	chr12	8637618		OpenSea	Intergenic	hyper	5.33431202096914e-09	0.502100974828623	7.90134962607347	ns	0.700957738528245	-0.0927904755104323	-0.387127453210042	ns	0.354787274460748	0.048425423660118	0.94158214814066	ns	4.35268060876936e-07	-0.453675551168505	-9.47623192463422
cg20784207	chr4	86597598	ARHGAP24	OpenSea	Body	hyper	4.4830592601672e-08	0.42966038096198	7.12775634636948	ns	0.642335216297666	-0.0871963416960129	-0.468411055785416	ns	0.0920991245423802	0.033645640449544	1.74671386995508	ns	0.0183154354746489	-0.396014740512436	-2.70905805859407
cg25807804	chr12	67473004		OpenSea	Intergenic	hyper	6.23483998048382e-09	0.480723880654882	7.84379484476981	ns	0.771519111329192	-0.0740935188739701	-0.292601273260809	ns	0.0607541901833102	0.0611100725602154	1.95738237816058	ns	0.0105252922303134	-0.419613808094667	-3.00182568657076
cg08877404	chr6	161330241		OpenSea	Intergenic	hyper	2.37983423745195e-08	0.44996634042072	7.35536031666122	ns	0.20632169598701	-0.165883076240312	-1.28713489476212	ns	0.503475568988569	-0.0393300429969845	-0.678140346333024	ns	0.00124954306487227	-0.489296383417704	-4.13680841931484
cg19978041	chr12	2332810	CACNA1C-AS4;CACNA1C;CACNA1C;CACNA1C;CACNA1C;CACNA1C;CACNA1C;CACNA1C;CACNA1C;CACNA1C;CACNA1C;CACNA1C;CACNA1C;CACNA1C;CACNA1C;CACNA1C;CACNA1C;CACNA1C;CACNA1C;CACNA1C;CACNA1C;CACNA1C;CACNA1C;CACNA1C	OpenSea	TSS200	hyper	1.33646494657599e-09	0.499324001502939	8.41878904537214	ns	0.0128989034217894	-0.31687221983544	-2.61765824012973	ns	0.00830878983424595	-0.176437344412738	-2.84898336770201	ns	6.15394779244617e-07	-0.675761345915677	-9.18524795593361
cg23793961	chr12	7900651	CLEC4C;CLEC4C	OpenSea	5'UTR	hyper	9.66879927881546e-12	0.526504995803477	10.3785005552343	ns	0.0825451070271102	-0.218471868521158	-1.78625404815281	ns	0.117089528527352	-0.0703923384514303	-1.61911924653311	ns	4.50654087438422e-06	-0.596897334254907	-7.63815436673869
cg08439448	chr2	140123660		OpenSea	Intergenic	hyper	2.27538413398999e-08	0.482539278688891	7.37156787611721	ns	0.0753714904645412	-0.258855569648361	-1.83150502331714	ns	0.222308640283224	-0.123141397517111	-1.24932735229508	ns	2.40813608024914e-07	-0.605680676206002	-9.99011547804784
cg00620940	chr19	38319984	LOC100631378	OpenSea	Body	hyper	4.08946485337218e-08	0.462738118582943	7.16066088567373	ns	0.0318724478224612	-0.289489337490005	-2.23344927779155	ns	0.0534205585593495	-0.159344241638552	-2.02023855750921	ns	9.75601656891401e-06	-0.622082360221495	-7.08996826381279
cg15221994	chr17	8782480	PIK3R5;PIK3R5;PIK3R5;PIK3R5;PIK3R5;PIK3R5	OpenSea	3'UTR	hyper	1.63180064570457e-08	0.469877930054029	7.49195573338811	ns	0.510127122727975	0.0592958523803006	0.665304334284288	ns	0.00790356800272723	0.191449020207996	2.86976035096599	ns	0.0180213167595118	-0.278428909846033	-2.71764671384383
cg07075238	chr17	72110357		OpenSea	Intergenic	ns	0.00810298997048982	0.25384618931746	2.82466166481263	ns	2.3291010277363e-06	0.628885250534453	5.61460433568926	hyper	8.91961157242644e-09	0.700279491279989	8.18373530302522	ns	0.00848997195664429	0.446433301962529	3.11506815562189
cg24027841	chr2	115177034		OpenSea	Intergenic	hyper	4.06503054794835e-08	0.482892170593918	7.1628082132459	ns	0.112410433926967	-0.236287262264365	-1.62753101248157	ns	0.349936363130914	-0.100473839284825	-0.951273145669329	ns	4.60869971928093e-07	-0.583366009878743	-9.4277267978093
cg10416294	chr15	28049119	OCA2	N_Shore	Body	hyper	6.42207111618932e-09	0.484191944501022	7.83289477207762	ns	0.0253389367794737	-0.292056483035295	-2.3339788609853	ns	0.0296251866712455	-0.155877498644383	-2.29713749589922	ns	3.96943135073706e-06	-0.640069443145404	-7.73082530070298
cg13639866	chr14	101430211	SNORD114-8	OpenSea	TSS1500	hyper	2.41184474661484e-09	0.471932349304795	8.196561573983	ns	0.0481937260728212	-0.224034962057441	-2.04576364199812	ns	0.0708959877150987	-0.0913039888154675	-1.88059951247347	ns	8.66671400272684e-06	-0.563236338120263	-7.17228801299003
cg11131073	chr17	52848105		OpenSea	Intergenic	hyper	3.48339206224296e-11	0.533066348949246	9.84922815420691	ns	0.0975888423300719	-0.23163275314493	-1.70121797707934	ns	0.253088745054209	-0.0817078425029548	-1.1679180076217	ns	1.37845321666434e-07	-0.614774191452201	-10.4944122176521
cg25155080	chr15	94624459	LINC01581	OpenSea	Body	ns	0.00014339264575235	0.298803845590509	4.31831966017065	ns	2.98341790228862e-05	0.57715320297768	4.77979226903046	hyper	2.90430651950701e-10	0.66119178455001	9.68741405324579	ns	0.0474464913723173	0.362387938959501	2.19646511119389
cg06894303	chr2	220169022	PTPRN;PTPRN;PTPRN	N_Shelf	Body	hyper	1.11130879093563e-08	0.475247875003557	7.63180349084795	ns	0.12261310983372	-0.210090606170373	-1.58133310055241	ns	0.33176184176717	-0.076427141325623	-0.988407753078288	ns	2.18998744749816e-05	-0.55167501632918	-6.54334688803853
cg26676990	chr11	3256761		S_Shelf	Intergenic	hyper	5.90361579766266e-10	0.497039309011216	8.73033379848539	ns	0.0792927806394001	-0.223084954140283	-1.80633872096044	ns	0.0701522619247913	-0.0832926484808786	-1.8858940854535	ns	0.000110252924293463	-0.580331957492095	-5.52410354107846
cg17308926	chr1	100162511	MIR548D1;MIR548AA1	OpenSea	Body	hyper	7.03455711086215e-08	0.425402485779395	6.96700013943435	ns	0.0856841221253991	-0.178188096568875	-1.76749353085504	ns	0.0847186056084997	-0.0585436474434198	-1.79000316137293	ns	0.000770529864353165	-0.483946133222815	-4.4023248561427
cg06768361	chr12	117480333	TESC;TESC;TESC	N_Shelf	Body	hyper	1.15844284540439e-08	0.475102128927529	7.6166419451696	ns	0.993015790936804	-0.0322522292088989	0.00881496623156152	ns	0.104930498394853	0.101370244551969	1.67800344074276	ns	0.00318460737301436	-0.37373188437556	-3.63352189741901
cg03122917	chr3	130073646	COL6A5;COL6A5;COL6A5	OpenSea	5'UTR	hyper	9.23639762907684e-09	0.480827430304143	7.69943736249221	ns	0.608927439954934	-0.0722307428467963	-0.516151883180257	ns	0.422438646013852	0.0630019719262438	0.814630104551247	ns	0.000217578178398667	-0.417825458377899	-5.12065535480495
cg18456782	chr15	28051715	OCA2	Island	Body	hyper	5.83645382410959e-08	0.39038488558904	7.03350911092435	ns	0.265484673960627	-0.118969283942046	-1.13124917297465	ns	0.488509727884826	-0.00917353487012895	-0.70232627702898	ns	0.00784015292183972	-0.399558420459169	-3.15702534583044
cg13530255	chr5	165514762		OpenSea	Intergenic	hyper	7.12916644692466e-08	0.470393964016915	6.96224725522918	ns	0.0582877131332216	-0.261055415458185	-1.95623931018405	ns	0.15257844093311	-0.128757113078428	-1.47217803197566	ns	2.53378593649045e-06	-0.599151077095343	-8.06480594716998
cg10698097	chr3	140401765	TRIM42	Island	Body	hyper	5.86155036489989e-08	0.41726627124799	7.03197892572332	ns	0.0205906810867563	-0.214199000836449	-2.42297713749281	ns	0.0346498926507598	-0.0968428620479516	-2.22517312594989	ns	2.9750912625715e-06	-0.514109133295941	-7.94422934409973
cg14940871	chr18	77386828		Island	Intergenic	ns	7.21432089595246e-05	0.342131199669968	4.55830602534239	ns	0.000258072009305903	-0.51014421601984	-4.05637767544518	ns	0.0010128599480618	-0.413919816112662	-3.686370031145	hypo	1.06601300350768e-09	-0.756051015782629	-15.8768833338975
cg21526254	chr11	10572920	MRVI1-AS1;MRVI1-AS1;MRVI1-AS1;MRVI1-AS1	OpenSea	Body	hyper	6.14245169596791e-08	0.461127778087947	7.01529082962551	ns	0.023432545473014	-0.269555848132041	-2.36773190295982	ns	0.0456226660227992	-0.139863660544806	-2.09605237403804	ns	5.86280729174684e-07	-0.600991438632754	-9.22555451893014
cg09770410	chr6	155803118		OpenSea	Intergenic	hyper	2.21791212166072e-08	0.468358001320446	7.3808108305762	ns	0.0316318773299572	-0.246564961392865	-2.23680782277008	ns	0.0104065984706316	-0.11483927352149	-2.75470014101313	ns	0.000164012723860699	-0.583197274841936	-5.28676272891991
cg09599843	chr7	4049718	SDK1	OpenSea	Body	ns	1.81808946949999e-05	0.314900900354706	5.03533205714009	ns	2.27796417303938e-05	0.56875653655605	4.8687489764315	hyper	3.56629715674464e-08	0.657322414780811	7.60968591552499	ns	0.0170606786420083	0.342421514426105	2.74668903514145
cg10868210	chr11	2610026	KCNQ1;KCNQ1	OpenSea	Body	hyper	2.80941831807676e-08	0.341992806960518	7.29552434149625	ns	0.152259516284572	-0.122602778052911	-1.46280881650136	ns	0.352946651269941	-0.0264173010952647	-0.945248795135517	ns	0.000437106210683328	-0.368410108055783	-4.71968771874042
cg21972222	chr2	103035968	IL18RAP	OpenSea	5'UTR	hyper	8.12018287273545e-09	0.448025338120603	7.74664837795074	ns	0.0491890612725004	-0.279344665172485	-2.03624395424644	ns	0.113376662312806	-0.153337538826065	-1.63653700354505	ns	7.48523348030783e-07	-0.601362876946668	-9.02373513171274
cg21763603	chr19	15873988		S_Shelf	Intergenic	hyper	3.64271079271854e-09	0.478641898289358	8.04271116578526	ns	0.257634983022913	-0.164547935956125	-1.15036064349165	ns	0.789826750783491	-0.0299299020622434	-0.269204457802893	ns	0.0003425048420279	-0.508571800351602	-4.85847535807562
cg26223536	chr1	212820166		OpenSea	Intergenic	ns	0.023835458515192	0.172480243483496	2.37336062926267	ns	3.48344161397438e-06	0.604727374697961	5.48338856001872	hyper	4.46420717509291e-08	0.653237443177694	7.51829083055335	ns	0.00702749712957493	0.480757199694198	3.21469799045658
cg07001589	chr16	47038297		OpenSea	Intergenic	hyper	4.75361192686407e-08	0.467581405023686	7.10679413419562	ns	0.0873759491405456	-0.238015861531345	-1.75762126103204	ns	0.237353756142246	-0.106508591368433	-1.20855032683948	ns	5.89256004719964e-06	-0.574089996392119	-7.4447919756425
cg04454603	chr2	125690351		OpenSea	Intergenic	hyper	6.36259155673903e-09	0.46767182501532	7.83632211307932	ns	0.0896738447355385	-0.21117126449783	-1.74446669771191	ns	0.217904786443125	-0.0796385637122711	-1.26165612563105	ns	9.05087030808906e-06	-0.547310388727591	-7.14206191820877
cg01703997	chr14	22103310	OR10G2	OpenSea	TSS1500	hyper	1.03184267316517e-12	0.552726807408592	11.34045166994	ns	0.223781561280085	-0.180528471232355	-1.23801669033316	ns	0.796127735748729	-0.0250740566486888	-0.260938193263766	ns	1.83601412985927e-07	-0.57780086405728	-10.2328274621841
cg09228052	chr5	22474257	CDH12	OpenSea	5'UTR	hyper	3.00302852607351e-08	0.466923200278791	7.27153368928793	ns	0.08483818374653	-0.225843454842858	-1.77249151200517	ns	0.217847684685268	-0.0945213047644484	-1.26181722051353	ns	1.37475249780952e-05	-0.561444505043239	-6.85485072671348
cg24385670	chr11	121714857		OpenSea	Intergenic	hyper	6.35519530518366e-08	0.438972842245453	7.00315842136526	ns	0.0593619105271157	-0.225951189513069	-1.94752411623572	ns	0.0465929393899752	-0.102490077631536	-2.0860191319887	ns	0.000417776243894672	-0.541462919876988	-4.74531865998681
cg01255337	chr4	139014799	LINC00616;SLC7A11-AS1	OpenSea	Body	hyper	1.14104343124759e-08	0.483484331415371	7.62216460287326	ns	0.032523055902693	-0.265887226692282	-2.22447844812739	ns	0.0677768532923213	-0.129907258481709	-1.90313697595895	ns	3.90070742457054e-07	-0.61339158989708	-9.56981556034093
cg12395012	chr8	11607386	GATA4	Island	Body	hyper	2.26495850906221e-10	0.429934645797425	9.10189298863183	ns	0.13400727091233	-0.159861709518584	-1.53330304853999	ns	0.40405872529284	-0.0389425903880587	-0.847749249154391	ns	5.45163512451126e-07	-0.468877236185483	-9.28627956712936
cg14088784	chr12	30473460		OpenSea	Intergenic	hyper	8.8910120977144e-08	0.462454987629593	6.88379056726692	ns	0.0928285431131284	-0.236458019641928	-1.72686044724556	ns	0.239555937393234	-0.106392554371105	-1.20274554096043	ns	2.48537356014213e-05	-0.568847542000698	-6.46017281096355
cg15496345	chr5	178378486	ZNF454;ZNF454;ZNF454	OpenSea	Body	hyper	2.87248017878187e-08	0.414941490370832	7.28753081808823	ns	0.160580025288202	-0.14934338977194	-1.43288923466196	ns	0.27003060315575	-0.0326410956051434	-1.12619684798604	ns	0.00150489362681382	-0.447582585975975	-4.03578181508162
cg15902139	chr12	88421759	C12orf50	OpenSea	5'UTR	hyper	2.58893379962914e-09	0.481238689738622	8.1700462882811	ns	0.111349721296972	-0.208049760246084	-1.63252889535171	ns	0.287409000014819	-0.0727013787570966	-1.08532728632374	ns	1.01203518144818e-05	-0.553940068495719	-7.0645974833548
cg10909088	chr1	158670876	OR6K2	OpenSea	TSS1500	hyper	1.3368651807841e-08	0.477341636070293	7.56442938316142	ns	0.160995482319334	-0.200372804266862	-1.43142767783589	ns	0.477129277562348	-0.066120469122092	-0.721001414278588	ns	2.19689748155991e-05	-0.543462105192385	-6.54126849661782
cg02867043	chr2	60722786	BCL11A;BCL11A;BCL11A	OpenSea	Body	hyper	4.29636078643576e-10	0.491955773434603	8.85281930598417	ns	0.225540523282705	-0.159512199807326	-1.2332294594754	ns	0.629135256717027	-0.0211496385288442	-0.488528208174199	ns	0.000504308125976292	-0.513105411963447	-4.63895917236561
cg01233710	chr4	16728213	LDB2;LDB2;LDB2;LDB2	OpenSea	Body	hyper	1.17705259343956e-08	0.476904116379389	7.6108275746536	ns	0.097616303846857	-0.238163082533107	-1.70107310519336	ns	0.262435723878711	-0.104033799801403	-1.14465649796484	ns	7.27664409620952e-06	-0.580937916180792	-7.29495343770032
cg00270827	chr4	185932185		OpenSea	Intergenic	hyper	5.53136506385514e-08	0.465210588425399	7.05266295423518	ns	0.439154191733253	0.101141592260581	0.782363851085926	ns	0.0113134733908665	0.231982070255224	2.71938506744106	ns	0.0138649120447329	-0.233228518170175	-2.85642187597366
cg05435315	chr10	133872448		OpenSea	Intergenic	hyper	5.1251414184818e-08	0.316276679646634	7.07989794766628	ns	0.454270337902778	-0.0880917440015311	-0.756563523509801	ns	0.588634691280656	0.000861072149084596	0.547375108225776	ns	0.00727255123592691	-0.315415607497549	-3.19663055022708
cg17810111	chr2	50724691	NRXN1;NRXN1	OpenSea	Body	hyper	8.98150663162651e-09	0.484450763299794	7.70968675299842	ns	0.0402894491393486	-0.260073927310069	-2.12817822792237	ns	0.088307939506447	-0.123822150132002	-1.76856571720267	ns	6.93795632581194e-07	-0.608272913431796	-9.08609531844353
cg17713570	chr15	27661473	GABRG3;GABRG3	OpenSea	Body	hyper	5.61959820237417e-08	0.462449453703856	7.04701571068623	ns	0.125076433789386	-0.190482720052173	-1.57065165887	ns	0.137450717531653	-0.0604188111979633	-1.53098667064255	ns	0.00164551359146976	-0.522868264901819	-3.98744261382784
cg00651876	chr5	14910023		OpenSea	Intergenic	hyper	7.01514079620098e-09	0.443382750874404	7.80038523575651	ns	0.164180241106426	-0.161883822270417	-1.4203213244987	ns	0.298389535103643	-0.0371824235869911	-1.06040650686177	ns	0.000943588465002272	-0.480565174461396	-4.29051958078373
cg02404417	chr12	9279457		OpenSea	Intergenic	hyper	4.18655733306799e-08	0.439792149284408	7.15225483000278	ns	0.136017440467663	-0.18885684965958	-1.52517505839527	ns	0.34384529754529	-0.0651653076733402	-0.963570135813701	ns	0.000143624815400329	-0.504957456957748	-5.36556560579981
cg13175736	chr15	62537871		OpenSea	Intergenic	hyper	8.44775117822564e-08	0.434140942579239	6.90193972364864	ns	0.117054329599191	0.183656350231711	1.60609533460793	ns	0.000101560320934316	0.305758490332122	4.55468270387908	ns	0.34510457033167	-0.128382452247117	-0.980934821421508
cg10852390	chr2	226198097		OpenSea	Intergenic	hyper	1.47455829074009e-08	0.473057097098692	7.52876423470565	ns	0.0998606935782683	-0.233386852425864	-1.68934604605862	ns	0.254056990366866	-0.100339543866857	-1.16547939422406	ns	2.00055568652512e-05	-0.573396640965549	-6.60319895752206
cg00756092	chr12	2178861	CACNA1C;CACNA1C;CACNA1C;CACNA1C;CACNA1C;CACNA1C;CACNA1C;CACNA1C;CACNA1C;CACNA1C;CACNA1C;CACNA1C;CACNA1C;CACNA1C;CACNA1C;CACNA1C;CACNA1C;CACNA1C;CACNA1C;CACNA1C;CACNA1C;CACNA1C;CACNA1C	OpenSea	Body	hyper	8.27679481900554e-08	0.433962920094395	6.90919834831938	ns	0.0369146130224446	-0.217844784031128	-2.16779856805549	ns	0.0360769486263921	-0.0957927127545788	-2.20645771338477	ns	9.74425828907672e-05	-0.529755632848974	-5.59888786287064
cg26554505	chr3	55516711	WNT5A	N_Shore	Body	hypo	1.35469205066671e-08	-0.385948180049369	-7.55960693997056	ns	0.0323857273951706	0.172868690155723	2.22635855691296	ns	0.0440941273525593	0.0643207645168384	2.11225051614129	ns	1.01919026499875e-05	0.450268944566207	7.05972899103968
cg13492609	chrX	151308320	MAGEA10;MAGEA10	OpenSea	TSS1500	hyper	1.32727087405319e-08	0.447890831011865	7.5670518853452	ns	0.498641658358622	-0.115117200326742	-0.683591586316976	ns	0.55373629131729	0.0108520958953449	0.599683013044369	ns	0.00156911468492508	-0.43703873511652	-4.0131531363688
cg14616059	chr2	177627348		OpenSea	Intergenic	hyper	1.4510534920686e-08	0.44093481748126	7.53460662655199	ns	0.84025570852161	-0.00158856332983892	0.203039599723473	ns	0.026262535680683	0.122424354086766	2.35177568132447	ns	0.0174988168106593	-0.318510463394495	-2.73324913283551
cg21394171	chr3	122755851		OpenSea	Intergenic	hyper	4.57442498971174e-08	0.462139022163361	7.12053734443176	ns	0.248785564903162	0.170194022818651	1.17241809203727	ns	0.001539680008098	0.300170622802097	3.52448157225857	ns	0.0686776713164044	-0.161968399361264	-1.99071466616829
cg25380722	chr2	11679584	GREB1;GREB1	OpenSea	TSS1500	hyper	2.91482831184767e-09	0.488507734082756	8.12574971258316	ns	0.163950501910217	-0.200329786358936	-1.42111680990631	ns	0.483368221548397	-0.0629369861481605	-0.710732143961465	ns	2.20420925113012e-05	-0.551444720230916	-6.53907679491202
cg03267321	chr1	70556678	LRRC7	OpenSea	Body	hyper	5.48153263930617e-11	0.506456304851334	9.66553352332262	ns	0.40295085545352	-0.124747833767729	-0.846419977298158	ns	0.35866429217673	0.0176930019717091	0.933900144131672	ns	0.00154605483521345	-0.488763302879625	-4.02116693441976
cg18925810	chr7	36896654	ELMO1;ELMO1;ELMO1;ELMO1;ELMO1;ELMO1	OpenSea	Body	hyper	1.27137139474005e-08	0.411941214596308	7.58272485082496	ns	0.0538254184869633	-0.179597681875549	-1.99400308471729	ns	0.0503303393611811	-0.0637392152703377	-2.04902932807843	ns	0.00012120709978722	-0.475680429866645	-5.46706942004597
cg23938528	chr5	6932359		OpenSea	Intergenic	hyper	2.38870235175588e-08	0.449773638000692	7.35401764032433	ns	0.395894028425205	-0.132983456279511	-0.859315725687619	ns	0.821834457947383	-0.00648462059181687	0.22739731920546	ns	0.000639739094547852	-0.456258258592509	-4.50569710572528
cg04392078	chr20	31884163	BPIFB1	OpenSea	Body	hyper	8.30156055706172e-08	0.425652406921193	6.90813747284842	ns	0.972688502053347	0.0336324447165183	0.0344771691314502	ns	0.111272920559651	0.153347184163104	1.64661769195051	ns	0.00453524481467998	-0.272305222758089	-3.44593746020639
cg03392710	chr2	189262939	GULP1	OpenSea	5'UTR	hyper	3.02674284064302e-09	0.443277818268028	8.11169269108474	ns	0.137570271390215	-0.176257660683297	-1.51896222033997	ns	0.363156862324465	-0.051585774295414	-0.925067147432314	ns	3.5857888326878e-05	-0.494863592563442	-6.22262605447565
cg05819188	chr12	90760174		OpenSea	Intergenic	hyper	8.41632342415446e-08	0.440367386052786	6.90326289362243	ns	0.201061543594197	-0.18459798949963	-1.30254615203371	ns	0.596781903371706	-0.0607446621722844	-0.535386739581257	ns	8.05552896373765e-05	-0.50111204822507	-5.71506228555578
cg04442818	chr20	38245193		OpenSea	Intergenic	hyper	2.47163374522546e-08	0.474863879105468	7.34170072151072	ns	0.0349009924083928	-0.258264955511363	-2.19299739255211	ns	0.0653364799434173	-0.12470948951295	-1.9214071572689	ns	2.36240153445283e-06	-0.599573368618418	-8.11779982633846
cg22141751	chr3	138766134		S_Shelf	Intergenic	hyper	7.7247094158083e-11	0.47915115968544	9.52772152984487	ns	0.21912656169068	-0.1499214705126	-1.25082273403794	ns	0.511696440026862	-0.0151602068510694	-0.66502581730648	ns	0.000607048343747797	-0.49431136653651	-4.53497610783692
cg07941938	chr17	56315750	LPO;LPO;LPO	OpenSea	TSS200	hyper	3.37594937115522e-08	0.462439869936482	7.22944952853488	ns	0.108529142893062	-0.215048615005373	-1.64601220028658	ns	0.214602073937206	-0.0849874015857369	-1.27102692948551	ns	0.000251472789876089	-0.547427271522219	-5.03641289699053
cg01028237	chr2	158345988		OpenSea	Intergenic	hyper	3.96980347478251e-09	0.462756613657669	8.01076404676452	ns	0.147173374141452	-0.184555658971736	-1.48174229164264	ns	0.353389018111502	-0.0544053613805162	-0.944366406708841	ns	0.000167899250908071	-0.517161975038186	-5.27291191383014
cg05064509	chr20	45705436	EYA2;EYA2	OpenSea	Body	hyper	2.56858994576556e-08	0.432872701109015	7.32782159820974	ns	0.097986872270499	-0.194776960303326	-1.69912150162826	ns	0.247618453835555	-0.073031513116416	-1.18182610821441	ns	2.19165030246081e-05	-0.505904214225431	-6.54284610285485
cg27218892	chr20	62038111	KCNQ2;KCNQ2;KCNQ2;KCNQ2	Island	Body	hyper	4.1626666900891e-09	0.3057286311723	7.99315888800965	ns	0.534916221515201	-0.0880986597667619	-0.626581039901087	ns	0.515147364646755	-0.00211248224955252	0.659555370225848	ns	0.000115568066103442	-0.307841113421853	-5.49572033287708
cg17233829	chr11	79114296	MIR708;ODZ4	OpenSea	TSS1500	hyper	6.54723019594121e-08	0.404089405615258	6.9925550836697	ns	0.1190561099678	-0.156835445083556	-1.59706966843634	ns	0.16292657730677	-0.0431852997542643	-1.43460169321132	ns	0.00117052354858822	-0.447274705369522	-4.17243841815135
cg03976326	chr7	4231054	SDK1;SDK1	OpenSea	Body	hyper	1.27721438779126e-08	0.294516356596517	7.58105419454263	ns	0.256788322623058	-0.0947778561396942	-1.15244697852844	ns	0.741879541206339	-0.0119451308469239	-0.332781009520792	ns	0.00106128383540692	-0.306461487443441	-4.22601300868827
cg00443307	chr12	9141740	KLRG1	OpenSea	TSS1500	hyper	7.33225579211017e-08	0.443685455616021	6.95225675542119	ns	0.129580169008084	-0.210291019296068	-1.55155661938365	ns	0.328666767343621	-0.085504484904062	-0.994868520707583	ns	0.000185892289932976	-0.529189940520083	-5.21288616775224
cg25247582	chr2	22754866		OpenSea	Intergenic	hyper	1.06838158857092e-10	0.516646155312266	9.39834697759944	ns	0.12563146615615	-0.211794572598468	-1.5682685720818	ns	0.36176986977603	-0.066487841416893	-0.927786397438745	ns	9.62239561910199e-07	-0.583133996729159	-8.81973242759747
cg02086166	chr12	5775618	ANO2	OpenSea	Body	hyper	5.33303502850891e-09	0.46336479333153	7.90143807561519	ns	0.0586128784418967	-0.218361253107639	-1.95358660602033	ns	0.103704728091409	-0.088039904983146	-1.68425158180337	ns	1.14881157968395e-05	-0.551404698314676	-6.97731876847459
cg14890025	chr8	126668111		OpenSea	Intergenic	ns	1.9889575460312e-05	0.395330579143954	5.00435683390972	ns	4.41659927212347e-05	0.502862247201629	4.64998633570698	hyper	6.262948842261e-08	0.614048972585866	7.38130403458638	ns	0.0273286085395544	0.218718393441911	2.49568041755876
cg01773689	chr1	3351615	PRDM16;PRDM16	Island	3'UTR	hyper	1.87956777427055e-09	0.470371074942577	8.29013737901393	ns	0.193666826231323	-0.179492774107423	-1.32473874288496	ns	0.625230921003881	-0.0472009092798235	-0.494122809565056	ns	2.25421072719273e-06	-0.517571984222401	-8.15340808681995
cg18023455	chr7	49894664	VWC2	OpenSea	Body	ns	4.65260787818297e-06	0.326974780361471	5.50477219932961	ns	0.00281418901866985	-0.419539877682259	-3.20865420544973	ns	0.00707008943427041	-0.327578220705596	-2.91586768353136	hypo	4.41744921583651e-08	-0.654553001067066	-11.5875269097933
cg09932324	chr2	90198131		OpenSea	Intergenic	hyper	1.72262503528598e-08	0.409959236356664	7.47230198282019	ns	0.333215681271881	-0.123562702126992	-0.980942312766885	ns	0.975526141308771	-0.00826166690167984	0.0309649301746361	ns	0.00296970234555244	-0.418220903258344	-3.67072661578676
cg11461359	chr20	45531200	EYA2;EYA2	OpenSea	5'UTR	hyper	4.86612204196655e-08	0.443838681122292	7.09843058958382	ns	0.00917627603514719	-0.326559852036631	-2.75492518415212	ns	0.00816547647934859	-0.201730222970987	-2.85621982411139	ns	1.51719891162773e-05	-0.645568904093279	-6.78816587758716
cg00962984	chr16	56150071	LOC283856	OpenSea	Body	hyper	5.64515810100491e-10	0.496445246244999	8.74754257989576	ns	0.769792042900689	-0.0522574446892545	-0.294879749772289	ns	0.16602639771401	0.0873677808171516	1.42371708790347	ns	0.000419377939150517	-0.409077465427848	-4.74314838511088
cg18834605	chr20	55575133		OpenSea	Intergenic	hyper	8.51811398015116e-10	0.474913896830206	8.58994727827106	ns	0.185598533642437	-0.168688991619283	-1.34970564965243	ns	0.513413614069472	-0.0351194581357878	-0.662301204136533	ns	0.000163595756458843	-0.510033354965994	-5.28826911879558
cg13583454	chr5	153038077	GRIA1;GRIA1	OpenSea	Body	hyper	3.59450258023736e-08	0.460968153375393	7.20692483731845	ns	0.128409984877978	-0.218899364130144	-1.55646560704984	ns	0.35140206624929	-0.0892520709933147	-0.948335586926294	ns	4.02408851178307e-05	-0.550220224368708	-6.14891444625517
cg23992560	chr7	3458505	SDK1	OpenSea	Body	hyper	2.9859705739982e-12	0.523692225846651	10.877362221791	ns	0.105087490213091	-0.205511244701543	-1.66286167022646	ns	0.248449150744248	-0.0582228061821727	-1.1796995684351	ns	3.04178241745495e-07	-0.581915032028824	-9.78478458648443
cg21124040	chr14	101514879	MIR544A;MIR381HG;MIR655	OpenSea	TSS200	hyper	4.50786965810786e-09	0.475043286878026	7.96362465883266	ns	0.138398614280866	0.22904801892653	1.51567106541707	ns	7.7003541676398e-05	0.362653943360974	4.65795594003256	ns	0.218602874437615	-0.112389343517052	-1.29490452687443
cg08768048	chr8	109043162	RSPO2	OpenSea	Body	hyper	3.52140127376147e-08	0.46769105527296	7.2143005720273	ns	0.0722868699148881	-0.231739781606748	-1.8520967668466	ns	0.168352041581643	-0.100201672311228	-1.41565645865805	ns	1.24992023076606e-05	-0.567892727584188	-6.91961584030344
cg00005861	chr10	112068221		S_Shelf	Intergenic	hyper	1.42800396663761e-10	0.496986018295335	9.28334105891869	ns	0.448353150891722	-0.128374107240898	-0.766601486421051	ns	0.554362828535884	0.0114032104046646	0.59872939908445	ns	5.51117969833408e-05	-0.48558280789067	-5.95029787170448
cg15619820	chr1	3133763	PRDM16;PRDM16	OpenSea	Body	ns	3.09677162883139e-05	0.274863757428186	4.85150315655284	ns	6.09577551446303e-06	0.600228875324353	5.30080580744106	hyper	5.45007286768636e-08	0.67753430710103	7.43743951880738	ns	0.00367101912996009	0.402670549672844	3.55797809068705
cg01372939	chr16	5283418		OpenSea	Intergenic	hyper	7.27980719021391e-09	0.473545734407326	7.78676896818084	ns	0.145603764967224	-0.212225670622039	-1.48769039736143	ns	0.427036854169613	-0.0790409328199791	-0.806485366582989	ns	1.35666873950371e-05	-0.552586667227305	-6.86383717463052
cg19310910	chr2	5729716		OpenSea	Intergenic	hyper	1.42155826912707e-08	0.447417203924255	7.54207543601045	ns	0.0299214490286673	-0.227244029648506	-2.26136773357566	ns	0.0240402646758067	-0.101407941044809	-2.39150493117769	ns	3.17867000579446e-05	-0.548825144969064	-6.3001755007568
cg21218301	chr2	36504360		OpenSea	Intergenic	hyper	2.32131724542115e-09	0.483862425543059	8.21089194601945	ns	0.148216580269312	-0.198473914262413	-1.47781692642963	ns	0.463032914129547	-0.0623876070784281	-0.744494560787922	ns	1.54079605786171e-06	-0.546250032621487	-8.4465521996428
cg02813813	chr8	123006754		OpenSea	Intergenic	hyper	2.43942740845821e-08	0.447702868191977	7.34643348009152	ns	0.163379660312837	-0.173442594072021	-1.42309717972912	ns	0.308316563252786	-0.0475261623930271	-1.03842789418988	ns	0.00122018871535866	-0.495229030585004	-4.14976569443765
cg20517784	chr10	436477	DIP2C	OpenSea	Body	ns	0.499925236126078	0.0591139007202731	0.682397364577802	ns	3.45065566641402e-07	0.590996116275682	6.23767190168331	hyper	3.46466448510499e-08	0.607621900853259	7.62148431587481	ns	0.00135797345326866	0.548508000132986	4.09152619907487
cg17168238	chr11	26171259		OpenSea	Intergenic	hyper	3.93478012349232e-08	0.355266293012421	7.17448018969893	ns	0.168470675620342	-0.129275528824131	-1.40562343791342	ns	0.43918701098112	-0.0293568839143872	-0.785219799515851	ns	0.00035558040566529	-0.384623176926808	-4.83706145664697
cg03180768	chr15	68923400	CORO2B	OpenSea	Body	hyper	7.78751216119348e-10	0.494775928778316	8.62419447153854	ns	0.0042622243573516	-0.296045208825107	-3.05278975370131	ns	0.00172191834609399	-0.156889478856206	-3.48093120235284	hypo	3.26187095145598e-08	-0.651665407634522	-11.8943278949738
cg16960593	chr6	161087573	LPA	OpenSea	TSS200	hyper	2.6222341486726e-08	0.455152751772087	7.32036909258327	ns	0.34889352532726	-0.140535014836573	-0.949201102775958	ns	0.951161477576413	-0.0125233034006736	0.0618222829748247	ns	0.000175778145156788	-0.467676055172761	-5.24583620835599
cg12823329	chr14	101496029	MIR494	OpenSea	Body	hyper	1.19182118045024e-08	0.443558591705032	7.60627937257418	ns	0.0734401678686918	-0.183594606536223	-1.84431168600622	ns	0.0796653254593014	-0.0588437526191831	-1.82153984469413	ns	0.000235835073641373	-0.502402344324215	-5.07370130491975
cg00488150	chr11	70890878	SHANK2	OpenSea	5'UTR	hyper	1.99278166060509e-08	0.458631053748244	7.41951941442023	ns	0.0389275414907196	-0.277597398494952	-2.14379958969637	ns	0.0622741165432796	-0.148607414628258	-1.94519444253078	ns	1.17402925323421e-05	-0.607238468376502	-6.96243660261544
cg12466592	chr1	56409851		OpenSea	Intergenic	hyper	3.63378509855052e-08	0.460924159890491	7.20302388987416	ns	0.0190787004478138	-0.275243179435325	-2.455259631308	ns	0.0255581213746315	-0.145608259466124	-2.36402516082475	ns	4.03354664417046e-06	-0.606532419356615	-7.71908297573348
cg26962114	chr6	38976072	DNAH8	OpenSea	Body	hyper	2.45024966335639e-09	0.42917210224677	8.19064674689876	ns	0.293448949083923	-0.137563151003148	-1.06627774096376	ns	0.931086579078967	-0.0168584972462438	-0.0872913445338103	ns	0.000497474251437866	-0.446030599493014	-4.64664067975261
cg23194912	chr2	3934048		OpenSea	Intergenic	hyper	3.84603630676401e-10	0.47341935644277	8.89567257411819	ns	0.071357316318738	0.229587495747328	1.85844903659769	ns	4.51086057077654e-06	0.362736689746857	5.71906236481655	ns	0.300422631758163	-0.110682666695913	-1.07995361850028
cg05228120	chr11	7749529		OpenSea	Intergenic	hyper	2.71207170216969e-09	0.488772752236171	8.15267516774511	ns	0.0572687419194498	-0.250115402039382	-1.96463592948885	ns	0.116813077200463	-0.112648065472959	-1.6204002070035	ns	2.14436067024198e-06	-0.60142081770913	-8.19147686433462
cg00237520	chr5	177764237	COL23A1	Island	Body	hyper	2.04167952819008e-10	0.476845372928237	9.14256959994043	ns	0.614064729732075	-0.0972895329375495	-0.508734748226529	ns	0.275903051291683	0.036823228198517	1.11218003306276	ns	0.000282977456835883	-0.44002214472972	-4.96814359934945
cg23470538	chr5	4295348		OpenSea	Intergenic	hyper	2.83236619380607e-11	0.505283122393151	9.93365530254141	ns	0.233772089931102	-0.167296270998341	-1.21118779021231	ns	0.788562817262611	-0.0251853928252668	-0.270864887664972	ns	1.09205433815193e-05	-0.530468515218418	-7.01212232688906
cg24983539	chr11	99975877	CNTN5;CNTN5	OpenSea	Body	hyper	6.28264662491685e-10	0.494374205803827	8.70643785465876	ns	0.0558906130236213	-0.23845594142371	-1.97620058492212	ns	0.105604939544735	-0.0994131960413841	-1.67459166254374	ns	1.17101725783304e-06	-0.593787401845211	-8.66264132902156
cg19203800	chr22	49088904	FAM19A5;FAM19A5	Island	Body	ns	4.46002440973446e-05	0.369215513693084	4.72527216229167	ns	0.000891490090320374	-0.357416900058246	-3.62524690075435	ns	0.00310144752313524	-0.253575036832066	-3.24930148208249	hypo	7.90394390614252e-09	-0.622790550525151	-13.422481183241
cg01020727	chr4	94516884	GRID2;GRID2	OpenSea	Body	hyper	3.49809611835776e-08	0.43587671831382	7.21668466473186	ns	0.16975150415139	-0.166620767429928	-1.40129250861093	ns	0.385254873610342	-0.0440304404041657	-0.882633844431087	ns	0.000838513252501034	-0.479907158717986	-4.35557020839537
cg05678758	chr11	70742884	SHANK2	OpenSea	Body	hyper	3.08225003292457e-09	0.480382136746003	8.10491566418677	ns	0.0298053683052051	-0.252813811303101	-2.26307971435716	ns	0.0408121929538279	-0.117706335343287	-2.14879476180436	ns	7.6905197070906e-06	-0.598088472089291	-7.25599336051366
cg17201273	chr7	69627800	AUTS2;AUTS2;AUTS2	OpenSea	Body	hyper	1.85725462463145e-08	0.440099116146799	7.4450237728584	ns	0.21134855467545	-0.151336625289989	-1.27268264838505	ns	0.46520196188202	-0.0275587488737018	-0.740852628101914	ns	0.00205478283372279	-0.467657865020501	-3.86775768642924
cg03845159	chr5	167787463	WWC1;WWC1;WWC1	OpenSea	Body	hyper	8.24769279999782e-08	0.448692223080943	6.91044908816165	ns	0.281241562076679	-0.167968165154162	-1.094075436373	ns	0.840856303683692	-0.0417734774126465	-0.202750087654694	ns	9.89616869119639e-05	-0.490465700493589	-5.58949546764199
cg05630994	chr5	177764969	COL23A1	S_Shore	Body	hyper	2.78101067701668e-08	0.438158893689693	7.29918483371549	ns	0.37979466236666	-0.125161296149117	-0.889289634819325	ns	0.799415646900772	-0.00192910729889073	0.256632131086331	ns	0.00493524103964905	-0.440088000988584	-3.4012331192048
cg26558485	chr1	47489282	CYP4X1;CYP4X1	Island	5'UTR	ns	0.0392204053920093	0.111380150635829	2.1504581683996	ns	5.78390825983633e-05	0.294747253408098	4.56038532153673	hyper	5.84669562249917e-08	0.326072920774425	7.40905447697486	ns	0.0342263113201617	0.214692770138597	2.37449135659274
cg22288286	chr6	154406531	OPRM1;OPRM1;OPRM1;OPRM1;OPRM1;OPRM1;OPRM1;OPRM1;OPRM1;OPRM1;OPRM1;OPRM1;OPRM1;OPRM1;OPRM1;OPRM1;OPRM1;OPRM1;OPRM1;OPRM1;OPRM1	OpenSea	TSS1500	hyper	3.66741222184311e-09	0.475355408939941	8.04019862939513	ns	0.0559436383100358	-0.249748137427575	-1.97575106703682	ns	0.0827352736363541	-0.116054428663217	-1.80218361800396	ns	2.10275201614931e-05	-0.591409837603157	-6.57019914019708
cg15173750	chr15	80559857	LINC00927	OpenSea	Body	hyper	3.38730266056508e-08	0.45167425704218	7.22824348400928	ns	0.182061821018625	-0.18236641797871	-1.36091387255703	ns	0.495147877317522	-0.0553330331855967	-0.69154768374038	ns	0.000284265251756397	-0.507007290227777	-4.96552461655775
cg05255819	chr4	139396968		OpenSea	Intergenic	hyper	7.9972939852039e-09	0.472135183817744	7.75224441140815	ns	0.125835128898586	-0.209352994791726	-1.56739627023262	ns	0.353143715196345	-0.0765649743429858	-0.94485562082257	ns	1.14330086032065e-05	-0.54870015816073	-6.98061705801603
cg17993092	chr10	11333703	CUGBP2;CUGBP2;CUGBP2;CUGBP2	OpenSea	Body	hyper	3.25477414438905e-10	0.461771669454825	8.9604503867993	ns	0.4429908519192	-0.121793910587789	-0.77576607823304	ns	0.553479433936998	0.00807937144638027	0.600074121268154	ns	0.000295467148925509	-0.453692298008445	-4.9432529186711
cg26402417	chr11	94841384	ENDOD1	OpenSea	Body	ns	0.324377415987932	0.0695148706629997	1.00100118619152	ns	6.82400811973925e-06	0.523192480517864	5.26394375242744	hyper	3.54195231485127e-08	0.542743537891833	7.61248050836768	ns	0.00744085467115	0.473228667228833	3.18457241043737
cg13152158	chr1	3144710	PRDM16;PRDM16	N_Shelf	Body	hyper	7.15701498204063e-11	0.503540484009469	9.55830024224605	ns	0.0380098468399213	-0.242355081469453	-2.15460087006732	ns	0.0325920387838356	-0.10073432034179	-2.25342447526232	ns	1.82985402818322e-06	-0.604274804351259	-8.31317196715049
cg12188259	chr5	86041453	LOC100505878	OpenSea	TSS1500	hyper	5.03706750034757e-08	0.440374841315817	7.08609093723509	ns	0.0713708778042409	-0.219502079317665	-1.85835585514805	ns	0.0773908988408743	-0.0956466551975914	-1.83629757174169	ns	0.000379589545440588	-0.536021496513408	-4.79979849490016
cg05729372	chr10	53526990	PRKG1;PRKG1	OpenSea	Body	hyper	2.94167266006092e-08	0.435377819551612	7.27896240862736	ns	0.106899657317087	-0.179298125084294	-1.65393388297688	ns	0.222965483754467	-0.0568481133354029	-1.24750438025471	ns	0.000166579194284416	-0.492225932887015	-5.27757829220784
cg05715893	chr2	142709065	LRP1B	OpenSea	Body	hyper	7.8526136350954e-09	0.467873718017787	7.75894583764641	ns	0.071009925941031	-0.22635289718019	-1.86084114108877	ns	0.145436249997493	-0.0947634139876874	-1.49932530342027	ns	1.41955867373248e-05	-0.562637132005475	-6.83311436838927
cg14667205	chr4	73892133		OpenSea	Intergenic	hyper	2.79229157690613e-08	0.444964556210216	7.29772670417606	ns	0.0827353616674985	-0.21116604498207	-1.78509998557658	ns	0.195752281300862	-0.086019763547947	-1.32673092744667	ns	1.84942541370227e-05	-0.530984319758163	-6.65542485967495
cg18671932	chr6	75381295		OpenSea	Intergenic	hyper	8.42445635050775e-08	0.432276241487824	6.90292000250206	ns	0.186635497282421	0.21123092249644	1.34645065250318	ns	0.000782239725500842	0.332808615414891	3.78544299249406	ns	0.153230257868566	-0.0994676260729331	-1.51998349479057
cg06056000	chr4	38121590	TBC1D1;TBC1D1;TBC1D1;TBC1D1;TBC1D1;TBC1D1	OpenSea	5'UTR	ns	0.000111914766135597	0.335344347866224	4.40514570408317	ns	6.18262844550584e-05	0.499764543958692	4.53818883700544	hyper	7.27073347329378e-08	0.594080141796067	7.32123193824735	ns	0.0395444110519552	0.258735793929844	2.29612149614457
cg03985555	chr1	98729117		OpenSea	Intergenic	hyper	9.1126650355041e-09	0.460586272804811	7.70437638278107	ns	0.0977980679232164	-0.211223094652316	-1.70011507271495	ns	0.294180259407011	-0.0816832054259635	-1.06988153476669	ns	1.92845860915027e-07	-0.542269478230774	-10.1885274458015
cg25303871	chr10	18583838	CACNB2;CACNB2;CACNB2;CACNB2;CACNB2;CACNB2;CACNB2	OpenSea	Body	hyper	1.60063370720274e-10	0.495223754043692	9.23829171259979	ns	0.0168908457570088	-0.269684569408551	-2.5063665658272	ns	0.00334366073314031	-0.130402888583763	-3.21935458731649	ns	5.71849638906596e-06	-0.625626642627454	-7.46624961431661
cg16737602	chr5	4092652		OpenSea	Intergenic	hyper	1.48897707370063e-09	0.487867189917761	8.37793585743826	ns	0.0387493751281899	-0.267488698320776	-2.14587883884032	ns	0.0590882479724726	-0.130276051156406	-1.97105163157008	ns	1.83089924373864e-06	-0.618143241074167	-8.3127315207321
cg26737169	chr16	80794043	CDYL2	OpenSea	Body	hyper	6.77252971953887e-08	0.384482852622847	6.98050934608492	ns	0.466994901023576	-0.106019287337812	-0.73523401777746	ns	0.597625099185777	0.00211651496236409	0.534150529842631	ns	0.00594738164605239	-0.382366337660483	-3.30270937956233
cg07034515	chr16	10881005	TVP23A	OpenSea	Body	hyper	2.01793563931969e-08	0.456569025748578	7.41497999097753	ns	0.0601358390107387	-0.234037494985255	-1.94132922020582	ns	0.0962166296801628	-0.105627456493468	-1.72382933777788	ns	4.68217203763309e-05	-0.562196482242046	-6.05282197426806
cg19489848	chr8	50262570		OpenSea	Intergenic	hyper	1.54604463997432e-08	0.438727951911709	7.51155961724818	ns	0.13948196374659	-0.203677269774076	-1.51139051230061	ns	0.431030607311648	-0.0802850332989082	-0.799455008189781	ns	3.56113020142672e-06	-0.519012985210617	-7.81069094522205
cg14063133	chr14	56332083		OpenSea	Intergenic	hyper	1.35313778551833e-09	0.446498428369913	8.41409777940774	ns	0.385857401922064	-0.133748052087873	-0.87790886436232	ns	0.7730687295766	-0.0081703691088344	0.291283949821241	ns	7.37595921092235e-05	-0.454668797478748	-5.76925493941045
cg20162923	chr6	149042321		OpenSea	Intergenic	hyper	3.57815585462059e-08	0.413858489434616	7.20856089627388	ns	0.000221882959913787	0.485750354184932	4.10796656390924	ns	2.17093948065843e-07	0.602148054338418	6.88608926536358	ns	0.0520559358881693	0.188289564903802	2.14535323736516
cg08944086	chr10	1229080	ADARB2	N_Shore	3'UTR	ns	0.000235796826923417	0.305903315482025	4.14309615917873	ns	0.0293031693957936	0.236493770284615	2.27055577627576	hyper	1.85139405058597e-08	0.322529077763935	7.87903522819796	ns	0.787950309659297	0.0166257622819097	0.274771222400562
cg03683132	chr12	72104067		OpenSea	Intergenic	hyper	1.08038804016535e-08	0.46467312206572	7.64210871030283	ns	0.0500813730614232	0.27759611831713	2.02785176987029	ns	2.27354367838744e-05	0.408285433898114	5.1127378213177	ns	0.463384953358362	-0.0563876881676059	-0.756309572194129
cg24009811	chr1	168544981	XCL1	OpenSea	TSS1500	hyper	4.33922267795321e-08	0.41004327825843	7.13942889133225	ns	0.277383234440722	-0.131077272927641	-1.10303815410914	ns	0.719991990341964	-0.0157526009174574	-0.362255457196266	ns	0.00459120426500964	-0.425795879175888	-3.43944846534523
cg08884410	chr7	152620090		N_Shore	Intergenic	hyper	3.72429848904348e-08	0.442946090079229	7.19419579122624	ns	0.43276910396548	0.0851755466922396	0.793421096029159	ns	0.00533177237736135	0.209754134527023	3.03145567125566	ns	0.0335541397273021	-0.233191955552206	-2.38521468343588
cg05867750	chr11	30752003		OpenSea	Intergenic	hyper	6.07635846432156e-08	0.412482937880692	7.01914679039049	ns	0.0607910948812164	-0.26223527026279	-1.93613786613092	ns	0.127382598456558	-0.146224443983845	-1.57311659817653	ns	2.83525842042245e-05	-0.558707381864537	-6.37424039498621
cg23791791	chr10	87208064	LINC01520;LOC101929662	OpenSea	TSS1500	hyper	3.26635158680776e-09	0.432703255014835	8.08329523710108	ns	0.336904661539434	-0.127221290477785	-0.973385286521358	ns	0.918743918844124	-0.00552350000486301	0.102978603912685	ns	0.00120156652471029	-0.438226755019698	-4.15815345681797
cg05187154	chr16	9828141		OpenSea	Intergenic	hyper	7.0072129998878e-10	0.486369220478936	8.66459122172599	ns	0.159290650923379	-0.196055926065606	-1.43744424120414	ns	0.436188608813762	-0.0592645828059051	-0.790433969331469	ns	4.12622448168533e-05	-0.545633803284841	-6.13295671185208
cg12078738	chr6	87804962	CGA	OpenSea	TSS200	hyper	6.16005438597021e-08	0.449652715479085	7.01427095136527	ns	0.607966831624057	-0.0850025709071679	-0.517542002579989	ns	0.452056947371381	0.0414622553213246	0.763080189139302	ns	0.00126763120904664	-0.40819046015776	-4.12897951837017
cg18237398	chr1	22645936		OpenSea	Intergenic	hyper	1.10803736239764e-09	0.475229609824642	8.48984226223552	ns	0.100320467055902	-0.202217203410753	-1.68697080055676	ns	0.209382387259798	-0.0685588756475727	-1.28606341055511	ns	3.11615286470884e-05	-0.543788485472215	-6.31300868249496
cg01008729	chr15	72690999	TMEM202;TMEM202	OpenSea	Body	hyper	1.95217411252287e-08	0.444802585484116	7.42697180018622	ns	0.729252238418714	-0.0835389495247403	-0.348845567768403	ns	0.286393920419553	0.0415617776426674	1.08766501299428	ns	0.000904053964417383	-0.403240807841449	-4.31407205750422
cg25606253	chr5	50156743		OpenSea	Intergenic	hyper	1.71158539074928e-08	0.442432581356202	7.47463399454926	ns	0.287696521478724	-0.153075386329302	-1.07927328809027	ns	0.88402788801666	-0.0286412228228702	-0.147256456034115	ns	0.000137278196243147	-0.471073804179073	-5.39251396150558
cg11854928	chr12	117768754	NOS1	OpenSea	Body	hyper	5.2411080527969e-08	0.444107926866049	7.07190609275662	ns	0.0821747636435841	-0.22120844541732	-1.78850696853168	ns	0.209415464924763	-0.096303090986244	-1.28596722594268	ns	1.68823741251664e-05	-0.540411017852293	-6.71636143047693
cg24447554	chr1	182370551	TEDDM1	OpenSea	TSS1500	hyper	3.10077106916871e-08	0.455387404098501	7.26001153413506	ns	0.309663680002802	-0.146267480138786	-1.03057732863657	ns	0.926973963951209	-0.0181897727360826	-0.0925157197512445	ns	0.000981446650522621	-0.473577176834584	-4.26890337584973
cg25467317	chr2	105147964		OpenSea	Intergenic	ns	2.23777013101528e-06	0.418969214480884	5.75716688384528	ns	0.00333817131604582	-0.337303605752222	-3.14494665978473	ns	0.00881861369303596	-0.219468514179474	-2.82416213848102	hypo	1.5391479281747e-09	-0.638437728660358	-15.3987603962748
cg27663936	chr11	60162623	MS4A14;MS4A7;MS4A7;MS4A7;MS4A14;MS4A7	OpenSea	TSS1500	hyper	4.49479871968984e-08	0.432516357018739	7.12682048228658	ns	0.236138139410086	-0.149295331738776	-1.20495867827277	ns	0.604001419383067	-0.0276501063272556	-0.524829093910148	ns	0.00248861229966948	-0.460166463345994	-3.76507544884264
cg27236855	chr11	124190885	OR8D2	OpenSea	TSS1500	hyper	2.6092136502535e-11	0.44247198200723	9.96724861789926	ns	0.205653762517825	-0.145735599286251	-1.28907518039679	ns	0.617037194692964	-0.0212903543467173	-0.50591592127442	ns	5.56737306397224e-05	-0.463762336353948	-5.94394803192391
cg03070296	chr10	130731808		OpenSea	Intergenic	hyper	2.87774030189281e-08	0.454505514186677	7.28687212133646	ns	0.0563217713054147	-0.21636807918945	-1.97255615121129	ns	0.0323754210613198	-0.0885384033244471	-2.25649144576073	ns	0.000386310005323754	-0.543043917511124	-4.78980759297177
cg20287029	chr11	58036997	OR10W1	OpenSea	TSS1500	hyper	3.03924941908576e-09	0.490558496769057	8.11015475796605	ns	0.159723619733517	-0.204271545366564	-1.43591145063693	ns	0.514547784507842	-0.0663019681502663	-0.660504382440546	ns	3.61106155527187e-07	-0.556860464919323	-9.63610493003035
cg05006473	chr4	1504481		N_Shore	Intergenic	ns	0.000514452443547459	0.240040110559587	3.86494953643077	ns	7.25041116364149e-05	0.462335720977193	4.48505752712444	hyper	2.26255162340967e-09	0.529847002072077	8.77046675624067	ns	0.0556693909771894	0.28980689151249	2.10817240084161
cg08662043	chr16	873495		Island	Intergenic	hyper	1.99872908099843e-08	0.394559080695573	7.4184408842415	ns	0.248092422390045	-0.138088126258848	-1.17416972406587	ns	0.742521025634413	-0.0271183848132182	-0.331921782039307	ns	0.000294711933089832	-0.421677465508791	-4.94472649781783
cg17861424	chr4	17318093		OpenSea	Intergenic	hyper	9.68768943232473e-11	0.450829225096353	9.43729941846498	ns	0.169064427061928	-0.155957123594886	-1.4036125671042	ns	0.364965391065307	-0.0291614040365364	-0.921531753939028	ns	0.000181572166971414	-0.479990629132889	-5.22672469377739
cg14094521	chr1	246869082		OpenSea	Intergenic	hyper	8.63120819416288e-08	0.437669474137315	6.89431388282024	ns	0.0246718276709686	-0.275433105500922	-2.34552106422863	ns	0.0217363235952556	-0.152338565899802	-2.43641669313121	ns	4.70076333278553e-05	-0.590008040037117	-6.05031874288928
cg15173119	chr10	85990383		OpenSea	Intergenic	hyper	6.89226328651002e-08	0.447323700025582	6.97427181944614	ns	0.509406159797638	0.0802552325420333	0.666445573146613	ns	0.015385409310115	0.206065023174228	2.58779927408834	ns	0.0138285865911543	-0.241258676851354	-2.85780779706818
cg10447035	chr11	134259868	B3GAT1;B3GAT1	S_Shelf	5'UTR	hyper	4.66916009357382e-08	0.369076573430419	7.11320478362058	ns	0.133334776171058	-0.138398012841211	-1.5360441721709	ns	0.251408796251112	-0.0345952265639055	-1.17216545392804	ns	0.000799267722254766	-0.403671799994325	-4.38205909011226
cg10042100	chr1	56717202		OpenSea	Intergenic	hyper	6.75973583920166e-09	0.447714099063792	7.81402928275585	ns	0.0362833398968504	-0.212362438404053	-2.17556418773501	ns	0.0168710288865229	-0.0864428480423611	-2.54780041429579	ns	8.93806138529802e-05	-0.534156947106153	-5.65146021773623
cg26164936	chr5	26327336		OpenSea	Intergenic	hyper	1.64753885010509e-08	0.478853995173929	7.4884717909876	ns	0.118396163945992	-0.21938102669235	-1.60003144439192	ns	0.363711237825467	-0.0847033405496823	-0.923982195321116	ns	6.78280544376351e-07	-0.563557335723611	-9.10473382999186
cg12030226	chr11	1929115		OpenSea	Intergenic	ns	0.000257043514926741	0.272543628363626	4.11255139321604	ns	3.44889766054772e-07	0.652664713424959	6.23783865254791	hyper	1.91890288832228e-10	0.729317608902229	9.87869017449154	ns	0.00579138649301724	0.456773980538602	3.31673657794829
cg09097180	chr10	11361860	CELF2-AS1;CELF2;CELF2;CELF2;CELF2	OpenSea	Body	hyper	1.33510468175587e-08	0.409211062256744	7.56490916261797	ns	0.177812727889707	-0.143953740592391	-1.37460459639107	ns	0.385815426159238	-0.0288631293326814	-0.881578311927121	ns	0.000959131919173463	-0.438074191589425	-4.28153797096766
cg12114200	chr13	112074876		OpenSea	Intergenic	ns	2.84712142866629e-07	0.358307279625234	6.47356988366219	ns	0.00155401560507386	0.393378100235979	3.42630656505999	hyper	6.51901730980811e-08	0.494152022630576	7.36515263979013	ns	0.258565232115846	0.135844743005342	1.18328255535305
cg21786164	chr2	209333784	PTH2R;PTH2R	OpenSea	Body	hyper	3.62863412803322e-09	0.453286065468935	8.04415075345546	ns	0.232429809974053	-0.151959518711242	-1.21474234516549	ns	0.606996411980738	-0.0244728127981043	-0.520466921336535	ns	0.00133366692812909	-0.477758878267039	-4.10134455354859
cg25264799	chr9	101945602		OpenSea	Intergenic	hyper	2.93279651279627e-08	0.449328879733038	7.28005008669418	ns	0.027627100027757	-0.248357704802248	-2.29636749430168	ns	0.0488271755655033	-0.121983957377331	-2.06360364652562	ns	1.50537227459585e-06	-0.571312837110369	-8.46471306997156
cg19598669	chr1	185631928		OpenSea	Intergenic	hyper	4.04904054019763e-09	0.454935140782286	8.00342797334256	ns	0.150946010163876	-0.197751637276359	-1.46764968981788	ns	0.386554308023471	-0.0698011289313415	-0.880188492292189	ns	0.000109597731608221	-0.524736269713627	-5.52770152696949
cg21593373	chr2	136769748		OpenSea	Intergenic	hyper	3.56766155892042e-11	0.462710217752207	9.83949818117314	ns	0.263285035088368	-0.142169790335729	-1.13656308682251	ns	0.87989374224765	-0.0120325415929204	-0.152547491914094	ns	0.000194316871696876	-0.474742759345127	-5.18684361761402
cg01993111	chr12	8175366		S_Shelf	Intergenic	hyper	4.13417880976974e-08	0.455251283940004	7.15676480368504	ns	0.141486806181414	-0.220174121834589	-1.50353878292888	ns	0.452174874336823	-0.0921346982264626	-0.762879085668572	ns	3.26413170229751e-07	-0.547385982166467	-9.7234271743596
cg12883295	chr11	70743231	SHANK2	OpenSea	Body	hyper	8.63006741977312e-08	0.44279665767764	6.89436079320565	ns	0.0521080306586318	-0.228192049669503	-2.00926583923207	ns	0.0818263737711401	-0.103655489697666	-1.80784923183773	ns	0.000114333539553071	-0.546452147375307	-5.50218866301277
cg10271003	chr5	10202881		OpenSea	Intergenic	hyper	4.63739755020659e-09	0.462755253616933	7.95313236130457	ns	0.151947655553636	0.205791823354454	1.46395515665606	ns	8.80905278676048e-05	0.335941738434216	4.60778238556634	ns	0.234046575175822	-0.126813515182716	-1.24998642780357
cg03582820	chr8	69905178	LINC01592	OpenSea	Body	hyper	1.10322324045022e-09	0.490609274089693	8.49149574288117	ns	0.450989012982787	-0.118049548037157	-0.762120396587697	ns	0.634713299039015	0.0199343103005688	0.480562449703414	ns	3.12873309767953e-05	-0.470674963789124	-6.31040453158949
cg20182237	chr5	75935468	IQGAP2;IQGAP2;IQGAP2;IQGAP2	OpenSea	Body	hyper	2.15214252159174e-08	0.449937355626439	7.39169114149208	ns	0.0156805518059623	-0.30231981836425	-2.53730203619732	ns	0.0172843886842473	-0.175774937094314	-2.53725238623695	ns	1.03264735228424e-05	-0.625712292720753	-7.05066997697656
cg13965922	chr11	117299194	DSCAML1	Island	Body	hyper	2.92645066302843e-08	0.371837028253761	7.28082975170193	ns	0.0435145227737038	-0.151796860664226	-2.09296842397705	ns	0.0287297268281707	-0.0472176964678562	-2.31111276838486	ns	0.000175474051575335	-0.419054724721617	-5.24685741983802
cg20056914	chr14	23512055	PSMB11	OpenSea	1stExon	hyper	8.36693714319914e-09	0.222293047823461	7.73566711084489	ns	0.23602376593993	-0.0670811072061223	-1.20525872821665	ns	0.513416949866642	-0.00456118750577394	-0.662295916165894	ns	0.00278095610590491	-0.226854235329235	-3.7057414077642
cg21833159	chr16	24246863		OpenSea	Intergenic	hyper	8.83057790335797e-08	0.423841956727911	6.88621040540663	ns	0.127992576592853	-0.18944067729046	-1.55822542720393	ns	0.392064564819704	-0.0702351269607353	-0.869877359411256	ns	3.34504209036901e-06	-0.494077083688646	-7.85700566347813
cg08189790	chr5	76547849	PDE8B;PDE8B;PDE8B;PDE8B;PDE8B	OpenSea	Body	hyper	7.72764916444361e-08	0.435750287239869	6.93358550952171	ns	0.770606766815449	0.0179881571300445	0.293804710805116	ns	0.0202860418563423	0.140542925416258	2.46698776494737	ns	0.0310886739688599	-0.295207361823612	-2.4263935451228
cg05338724	chr22	50515985	MLC1;MLC1	S_Shore	Body	ns	0.000290346148297407	0.177822563979472	4.06933514559275	ns	1.50348197236229e-06	0.543584639594498	5.75724936793866	hyper	1.89923820654775e-11	0.593597235713725	10.987991457855	ns	0.00939487383761959	0.415774671734253	3.06170386956162
cg26837747	chr2	134150468	MIR7853;NCKAP5;NCKAP5	OpenSea	Body	hyper	2.36998917389517e-10	0.385063499677085	9.08415350918786	ns	0.235011320226523	-0.116674227088801	-1.20791948848246	ns	0.643277302727973	-0.00837511780462086	-0.468393102080124	ns	0.000717379080525826	-0.393438617481706	-4.44195948898397
cg25388715	chr10	115468942	CASP7;CASP7;CASP7;CASP7	OpenSea	Body	ns	0.000164509374909848	0.346144870871951	4.27006040184687	ns	9.67208350678605e-06	0.56676655107983	5.14989405815561	hyper	1.39827492128164e-08	0.664119796012567	7.99555668839975	ns	0.0139683355720407	0.317974925140616	2.85249553375891
cg00361360	chr2	66931536	LOC101927577;LOC101927577	OpenSea	TSS1500	hyper	1.40558814943778e-08	0.408353594390243	7.54618532668593	ns	0.160670017459348	-0.149697805671245	-1.43257239428906	ns	0.310726878487842	-0.0348483572489893	-1.03316640868696	ns	0.000929284347050097	-0.443201951639233	-4.29892129170615
cg14426702	chr1	219934180		OpenSea	Intergenic	hyper	6.4326725138781e-09	0.465544925592804	7.83228728526635	ns	0.0344353619839982	-0.252278565932153	-2.19900805229487	ns	0.041769852192624	-0.121344055609177	-2.13786767411618	ns	8.56072695154537e-06	-0.586888981201981	-7.1808781129999
cg16928289	chr5	75776807	IQGAP2	OpenSea	Body	hyper	5.0948278959624e-08	0.433632383267306	7.08201721676016	ns	0.229269932787671	-0.16474982152985	-1.22317054898401	ns	0.683372362968633	-0.0427907137359198	-0.412320671281376	ns	0.000149567930759117	-0.476423097003226	-5.34144029209491
cg21023438	chr13	22677512		OpenSea	Intergenic	hyper	1.27752139911111e-11	0.4125674091862	10.2621639013148	ns	0.12627551931852	-0.141506804026002	-1.56551395943682	ns	0.166641886369877	-0.025472220192383	-1.42157513933394	ns	6.9527627056175e-05	-0.438039629378583	-5.80572976150681
cg07569562	chr2	130343885		N_Shore	Intergenic	hyper	1.53221872180495e-08	0.455609693445056	7.5148232443467	ns	0.0425020820229893	-0.240976061204136	-2.1037666282289	ns	0.0691671615739369	-0.112835834922714	-1.89298241295163	ns	1.36847821352469e-05	-0.56844552836777	-6.8579543597231
cg05383910	chr7	37431792	ELMO1	OpenSea	5'UTR	ns	1.69692567743786e-07	0.331361825650361	6.65533191153862	ns	0.000126766649112034	-0.511338450012778	-4.29766962981079	ns	0.000147090310221265	-0.418142936548614	-4.41628357053923	hypo	5.98238105849096e-09	-0.749504762198976	-13.7420704283523
cg09103598	chr6	94509563		OpenSea	Intergenic	hyper	4.89224387856094e-09	0.46988191610277	7.93333151668792	ns	0.10249120346254	-0.216848774024481	-1.67587713080485	ns	0.263581522423556	-0.0846944851205766	-1.14184690119647	ns	1.27683672862912e-05	-0.554576401223347	-6.90508780564064
cg23717689	chr5	168319424	SLIT3;SLIT3	OpenSea	Body	hyper	4.65714418876579e-09	0.434556440497565	7.9515590220915	ns	0.0876309282102339	-0.181156667273862	-1.75614736275872	ns	0.0856509105917692	-0.0589376683839224	-1.78436151622551	ns	0.000308313618025666	-0.493494108881487	-4.91877235368162
cg24535649	chr12	2557985	CACNA1C;CACNA1C;CACNA1C;CACNA1C;CACNA1C;CACNA1C;CACNA1C;CACNA1C;CACNA1C;CACNA1C;CACNA1C;CACNA1C;CACNA1C;CACNA1C;CACNA1C;CACNA1C;CACNA1C;CACNA1C;CACNA1C;CACNA1C;CACNA1C;CACNA1C;CACNA1C	OpenSea	Body	hyper	3.29600803025109e-08	0.465213063684328	7.23805980900961	ns	0.23226740208952	-0.15313830285427	-1.21517345371381	ns	0.393248500502673	-0.0222971286930523	-0.867674065579848	ns	0.00500921455449589	-0.48751019237738	-3.39336887723009
cg11426467	chr20	56094572	CTCFL;CTCFL;CTCFL;CTCFL;CTCFL;CTCFL;CTCFL;CTCFL;CTCFL;CTCFL;CTCFL;CTCFL;CTCFL;CTCFL;CTCFL;CTCFL;CTCFL	OpenSea	5'UTR	hyper	8.62458774359876e-08	0.441470012133775	6.89458621336848	ns	0.0457056431444026	-0.230121855171395	-2.07033608579041	ns	0.0416900630945641	-0.10595841425877	-2.13876948058648	ns	0.000283207996963151	-0.547428426392546	-4.96767383702486
cg12002710	chr11	44765125		OpenSea	Intergenic	hyper	1.00313294828638e-08	0.366350385821223	7.66922515970203	ns	0.0941645393531412	-0.142406998142266	-1.71955496810525	ns	0.134655146303641	-0.039370952130047	-1.5424246261309	ns	0.000250526231007215	-0.40572133795127	-5.03860014885556
cg27444751	chr1	3029051	PRDM16;PRDM16	S_Shore	Body	hyper	7.21006695986141e-08	0.347430001940503	6.95823343694287	ns	0.410960063123515	-0.106712097694655	-0.831953561513564	ns	0.81849559492786	-0.00899740964888862	0.231737945709325	ns	0.000924121770751046	-0.356427411589392	-4.30198649117275
cg04093159	chr5	166211825		OpenSea	Intergenic	hyper	3.02506360912994e-09	0.261090416882544	8.11189967816672	ns	0.229328339395631	-0.0820171886253758	-1.22301398504339	ns	0.61695141474618	-0.00858550887716025	-0.506039763371077	ns	0.000929500193606826	-0.269675925759704	-4.29879352005102
cg14642202	chr20	55468653		OpenSea	Intergenic	hyper	3.48085307454189e-08	0.422429769556205	7.21845899607191	ns	0.352969095028072	-0.124466256664495	-0.941105609112251	ns	0.945195104103389	-0.00565788397681233	0.069386717084747	ns	0.000357097293964387	-0.428087653533017	-4.83463057739077
cg11793978	chr5	135188477	LOC153328	Island	Body	hyper	2.81815291612754e-08	0.432029010580254	7.2944063782415	ns	0.0203916178296061	-0.229378688792337	-2.42710162489222	ns	0.0311662806363263	-0.107870529566641	-2.27396009754526	ns	2.6280124173157e-06	-0.539899540146894	-8.03727403623745
cg17138798	chr20	57366502		OpenSea	Intergenic	hyper	4.71921856574678e-08	0.445663297269724	7.1093908611256	ns	0.00405614096696465	0.359933673573961	3.07157720493732	ns	4.63875111882477e-06	0.48527647593107	5.70851715668698	ns	0.315448469340242	0.0396131786613469	1.0455162249145
cg01534677	chr2	190855319		OpenSea	Intergenic	hyper	4.64364496325865e-08	0.439156795706437	7.11516473505048	ns	0.218210386221783	-0.170747914866034	-1.25336706870866	ns	0.639654657166228	-0.0472350660735986	-0.473532026846996	ns	0.00021112334562057	-0.486391861780036	-5.13825025944487
cg26690969	chr17	77439060	RBFOX3	OpenSea	5'UTR	hyper	8.57643490110856e-09	0.46033531642824	7.72659907463549	ns	0.0125191073404029	0.359130799675745	2.62984654064083	ns	2.81694483664784e-07	0.488600107421188	6.78375250801708	ns	0.906553413620048	0.0282647909929479	0.119773233139709
cg11135661	chr13	47831030		OpenSea	Intergenic	hyper	2.91651501209397e-09	0.463395239263034	8.12553380634661	ns	0.250814434206736	0.181314844972337	1.16731131449675	ns	0.000243391887784859	0.311644756015065	4.22751577378992	ns	0.0787173334716953	-0.151750483247968	-1.91337094416958
cg10251217	chr16	71611519	TAT	OpenSea	TSS1500	hyper	7.47405130088697e-08	0.443476261353567	6.94544616748435	ns	0.18778600199317	-0.192342329206677	-1.34285551014375	ns	0.563406583896464	-0.0676146307009865	-0.585025747879112	ns	4.13268916542816e-05	-0.511090892054554	-6.13196074684011
cg09442591	chr11	133489944		OpenSea	Intergenic	hyper	5.85303963677455e-08	0.450984953519595	7.03249709667752	ns	0.431065728727374	-0.124171041098322	-0.796387459784001	ns	0.794982057275517	0.00266847707906426	0.26243982082897	ns	0.000140095101303205	-0.448316476440531	-5.38039508425163
cg14192081	chr14	62519784	SYT16	N_Shelf	Body	hyper	3.82401045969789e-08	0.439432874168228	7.18471881649814	ns	0.188646585885106	-0.172978355903378	-1.34017738670724	ns	0.570458500997407	-0.0493878600435639	-0.574417912795681	ns	4.41100046376294e-05	-0.488820734211791	-6.09057526776368
cg02725185	chr20	41903224		OpenSea	Intergenic	hyper	4.51103897089331e-10	0.478910345265783	8.83397763442255	ns	0.384295042607263	-0.129987645981807	-0.880830689795958	ns	0.729205093270433	0.00470588862419485	0.349810715416892	ns	0.000283874766847613	-0.474204456641588	-4.96631743232551
cg23983300	chr12	115923621		OpenSea	Intergenic	hyper	2.24625899152747e-08	0.449292289507168	7.37622195614054	ns	0.487767200218167	-0.105776101321746	-0.701122344719636	ns	0.575671053098814	0.0205873551021454	0.566619357007736	ns	0.00180304005099907	-0.428704934405023	-3.9380960123558
cg01159294	chr5	143763289	KCTD16	OpenSea	Body	hyper	4.35405446553676e-08	0.439742544667751	7.13820727937779	ns	0.388987837774912	-0.134374980461766	-0.872077094885087	ns	0.860858427830892	-0.0106973897739614	0.176969264479401	ns	0.000440418922115657	-0.450439934441712	-4.71541389477579
cg23468045	chr5	12669584		OpenSea	Intergenic	hyper	2.87649140562036e-08	0.409503566934077	7.28702840327046	ns	0.714384253970898	0.00678915235429856	0.368892723594853	ns	0.00461514664477798	0.121962030554508	3.08998272389182	ns	0.0415447864054686	-0.287541536379569	-2.26922116424544
cg23325245	chr5	10651897	ANKRD33B	S_Shore	3'UTR	hyper	1.63231823085422e-09	0.41306158467646	8.3432508905219	ns	0.185350130929614	-0.141652808953714	-1.35048745806032	ns	0.451732854753176	-0.0254792382634599	-0.763633032917675	ns	0.000500188945972082	-0.43854082293992	-4.64357620683585
cg03729603	chr16	24269804	CACNG3	S_Shelf	Body	hyper	8.17113003380678e-08	0.445216240218201	6.91376104040619	ns	0.17917025285564	-0.19038431844489	-1.37020330641085	ns	0.524073270775304	-0.0651672508835215	-0.645498269254681	ns	8.45077939988608e-05	-0.510383491101722	-5.68571428925128
cg03064524	chr12	66890229	GRIP1	OpenSea	Body	hyper	1.21036676438625e-08	0.472941428151893	7.6006483651067	ns	0.00517617846707922	-0.309901119948517	-2.97863704639962	ns	0.00454060344820146	-0.176886343280797	-3.09656172714686	ns	1.8978064738955e-07	-0.64982777143269	-10.2029594394138
cg03489907	chr7	1650459		OpenSea	Intergenic	hyper	7.78874011375415e-10	0.310087899514365	8.62413420523182	ns	0.0607196598016846	-0.112680761613005	-1.93670146638613	ns	0.0454673552969121	-0.0254685398745899	-2.09767597943434	ns	6.76267653865922e-05	-0.335556439388955	-5.82288151078005
cg27288151	chr11	125033189	PKNOX2-AS1;PKNOX2	N_Shore	TSS1500	hyper	3.71599036707998e-08	0.440269792719691	7.1949969976338	ns	0.135218588133528	-0.182630995200122	-1.52839350596103	ns	0.163147724077861	-0.0588051159977089	-1.43381973073368	ns	0.00165244161397886	-0.4990749087174	-3.98517210543359
cg03057840	chr19	11964035		S_Shelf	Intergenic	hyper	5.04127100668782e-09	0.41799040676375	7.92223282530047	ns	0.0640365402658282	-0.188090636244359	-1.91111577061924	ns	0.14380599405511	-0.0705308343420538	-1.50567237055315	ns	2.25711488628785e-06	-0.488521241105804	-8.15242865917321
cg10284493	chr1	57429519	C8B;C8B;C8B	OpenSea	5'UTR	hyper	1.28359756341977e-08	0.453910021153915	7.57923793250484	ns	0.0982049607323574	-0.201316663983489	-1.69797580691912	ns	0.163050250894464	-0.0736544705339505	-1.43416428626686	ns	0.00026381694225958	-0.527564491687866	-5.0086518834628
cg13808592	chr2	164206540		S_Shore	Intergenic	hyper	4.9652023473088e-08	0.45178507008945	7.09122601871091	ns	0.0886415724673406	0.240699340262045	1.75034059899896	ns	0.00056573413120677	0.367763891224702	3.90896306768182	ns	0.412624163359474	-0.0840211788647476	-0.847347468566676
cg26344334	chr2	3718215	ALLC	OpenSea	5'UTR	hyper	6.85003291699409e-08	0.34424792092114	6.97645920078629	ns	0.33768050588627	-0.100033408934868	-0.971803011867175	ns	0.990674394962978	-0.0032136811757969	-0.0117973142022143	ns	0.00824568942865136	-0.347461602096937	-3.13045114909287
cg08822417	chr10	1669312	ADARB2	OpenSea	Body	hyper	7.8412288997985e-10	0.377424837072293	8.62156713401922	ns	0.111562014355465	-0.138513687621658	-1.63152548543219	ns	0.238917651119428	-0.0323629521950761	-1.20442390719283	ns	4.37782674453236e-05	-0.409787789267369	-6.09536129247676
cg05249074	chr17	48648690	CACNA1G;CACNA1G;CACNA1G;CACNA1G;CACNA1G;CACNA1G;CACNA1G;CACNA1G;CACNA1G;CACNA1G;CACNA1G;CACNA1G;CACNA1G;CACNA1G;CACNA1G	N_Shore	Body	hyper	1.70311618214079e-08	0.45309651613428	7.47643339854451	ns	0.0235967531197712	-0.29873178371172	-2.36472873791624	ns	0.032146140327478	-0.171298388548954	-2.25975799754598	ns	2.83195946124047e-06	-0.624394904683234	-7.98112223430826
cg05147143	chr6	156217095		OpenSea	Intergenic	hyper	8.48431750050409e-09	0.459789753419772	7.73055830980513	ns	0.0397128772792723	-0.274039119287206	-2.13473372772545	ns	0.0661937587185749	-0.144723251137895	-1.91492238709468	ns	4.64116572411784e-06	-0.604513004557667	-7.61676722335212
cg07282184	chr1	241365123	RGS7;RGS7;RGS7;RGS7	OpenSea	Body	hyper	6.94179922641192e-09	0.457152105149567	7.80425088635104	ns	0.262252162448254	-0.15725460517525	-1.13906933313581	ns	0.787105151431893	-0.0286805756019343	-0.272780783624608	ns	0.000609931812462715	-0.485832680751501	-4.53232850005972
cg07320628	chr7	28395006	CREB5	OpenSea	5'UTR	hyper	6.40460915821101e-08	0.42277553063534	7.00039931210565	ns	0.882224359271658	-0.0188989313602499	0.149213094775757	ns	0.0378368991000863	0.100006686630939	2.18427338665587	ns	0.0199055666292097	-0.322768844004401	-2.66484358885942
cg11642604	chr10	50362721		OpenSea	Intergenic	hyper	2.20362175181883e-09	0.461738826659089	8.23039779828921	ns	0.0777057483514571	-0.21122723800782	-1.81639392733465	ns	0.163213062280793	-0.0813631930099511	-1.43358886013083	ns	8.05435503506592e-06	-0.54310201966904	-7.22354118242572
cg07854132	chr12	29650795	OVCH1	OpenSea	TSS200	ns	4.40566745982444e-05	0.34867039292328	4.72952062537468	ns	0.00562552663994319	-0.289577878239531	-2.94660654682197	ns	0.020130384488278	-0.191514330229859	-2.47038758787478	hypo	5.23129633101754e-08	-0.540184723153139	-11.4193703278096
cg09438858	chr8	123193658		OpenSea	Intergenic	hyper	4.03075918786909e-10	0.441846652460681	8.87750536614415	ns	0.15651461493814	-0.16316362463631	-1.44735082311393	ns	0.404638264702118	-0.0388942536317433	-0.84669068196355	ns	5.59805481596263e-05	-0.480740906092424	-5.94050946637126
cg15797102	chr4	17158272		OpenSea	Intergenic	hyper	1.99890692557497e-16	0.486088330359723	15.5546589319906	ns	0.135105477948583	-0.157556914598878	-1.5288504451714	ns	0.120395355539901	-0.0208445716852058	-1.6039923951276	ns	2.08947650399162e-06	-0.506932902044929	-8.21128367768422
cg01956187	chr10	10994854	LINC00710;LINC00710;LINC00710	OpenSea	TSS1500	hyper	4.07018662226203e-09	0.459573806969055	8.00149485864328	ns	0.0956993819495565	-0.20229345145834	-1.7112683013466	ns	0.193675405854165	-0.073038318248293	-1.33311801458758	ns	5.14072606801374e-05	-0.532612125217348	-5.99394819950606
cg24807008	chr5	8047116		OpenSea	Intergenic	hyper	1.805180778297e-08	0.44017795113416	7.45532924445472	ns	0.145011086857891	-0.169935763267014	-1.48994968702103	ns	0.311993562621202	-0.046135714510531	-1.03041276299328	ns	0.000516026592576514	-0.486313665644691	-4.62603584359228
cg05252264	chr19	55385587	FCAR;FCAR;FCAR;FCAR;FCAR;FCAR;FCAR;FCAR;FCAR;FCAR;FCAR;FCAR;FCAR;FCAR;FCAR;FCAR;FCAR;FCAR	OpenSea	5'UTR	hyper	1.15266525876669e-08	0.459710291719412	7.61846638356751	ns	0.0979869113427047	-0.214543503393414	-1.69912129617827	ns	0.257332128389932	-0.08524998384733	-1.15728094392658	ns	4.79382618709683e-05	-0.544960275566742	-6.03794332293795
cg10802176	chr12	42299446		OpenSea	Intergenic	hyper	1.98052059690657e-08	0.456088368067007	7.42175323128604	ns	0.014361974070281	-0.281299943729715	-2.57360333313212	ns	0.0131256901003366	-0.153025090210869	-2.65612572522923	ns	4.17521677472633e-06	-0.609113458277877	-7.69382653720104
cg25415265	chr15	27211165		N_Shore	Intergenic	hyper	1.16216914033994e-10	0.491413456983312	9.36492242663474	ns	0.429945970361126	-0.112129701357141	-0.798341338172117	ns	0.580404429194063	0.0260803334194157	0.559568183896684	ns	0.000201350052378849	-0.465333123563896	-5.16599240863596
cg02717218	chr16	59448464		OpenSea	Intergenic	hyper	1.21869240064349e-12	0.458260041306431	11.2671421894924	ns	0.494792931979799	-0.110510589767115	-0.689771516487049	ns	0.312019320461453	0.018375046850319	1.03035684886481	ns	3.00348368850839e-05	-0.439884994456112	-6.33683949689298
cg10217657	chr5	169700181	LCP2	OpenSea	Body	hyper	2.38209963619907e-09	0.39088358600556	8.20120892042497	ns	0.200487239314473	-0.129653975533863	-1.30424722735637	ns	0.419914639165676	-0.0197179669697991	-0.81912416988358	ns	0.00114911650757051	-0.410601552975359	-4.182518842263
cg08105834	chr7	4267372	SDK1;SDK1	OpenSea	Body	ns	0.192433933031351	0.119083270190327	1.33165522240708	ns	2.55997489197517e-06	0.5938751515663	5.58380029927618	hyper	1.01759690819737e-08	0.627367321307329	8.12837527118034	ns	0.00605951219655519	0.508284051117002	3.29285373490792
cg09830435	chr7	107850218	NRCAM;NRCAM;NRCAM;NRCAM;NRCAM	OpenSea	Body	hyper	2.47452744094464e-09	0.469202739155769	8.18695613878466	ns	0.0860309852845603	-0.226565444195623	-1.76545620119815	ns	0.153437142177806	-0.0946021738080627	-1.46898347568969	ns	4.51286635378135e-05	-0.563804912963832	-6.07611299393833
cg17643564	chr3	31494467		OpenSea	Intergenic	hyper	8.52012478883759e-09	0.439774816477749	7.72901413683144	ns	0.151033894505682	-0.168066606304566	-1.46732475376418	ns	0.342075796255437	-0.0443799391701991	-0.96716998342973	ns	0.000336450821883267	-0.484154755647949	-4.8686806790596
cg19610003	chr8	122724332		OpenSea	Intergenic	hyper	4.52867748028052e-09	0.469660583232957	7.96191863294089	ns	0.226747102160789	0.178032098024862	1.22996165368361	ns	0.000845608845842275	0.310124137059131	3.75563217199372	ns	0.029721812406185	-0.159536446173825	-2.45059695198421
cg09605021	chr8	877555		OpenSea	Intergenic	hyper	2.49549132174293e-08	0.306875853135507	7.33823497813381	ns	0.066184962413748	-0.116439237890775	-1.89514578476847	ns	0.0677818303239802	-0.0301304041964134	-1.9031003032451	ns	0.000255138485087809	-0.33700625733192	-5.02802289835535
cg26247168	chr11	119994722	TRIM29	OpenSea	Body	ns	4.77006687938607e-05	0.300313494395505	4.70198073838341	ns	2.63812066723721e-06	0.612545934531394	5.57399971912339	hyper	2.49132525319071e-09	0.69700910483013	8.72862270165381	ns	0.00764069448599198	0.396695610434625	3.17060525712392
cg02670908	chr8	132158330		OpenSea	Intergenic	hyper	5.18348001329846e-10	0.482617022825984	8.78038192427681	ns	0.038985126509439	-0.272639277316644	-2.14312935859963	ns	0.0541297481556752	-0.136903239646836	-2.01383922894496	ns	1.08419170748421e-06	-0.619520262472819	-8.72402313287902
cg23497644	chr2	170654835	SSB	N_Shore	TSS1500	hyper	5.94865806860493e-08	0.36905456132555	7.02671880977948	ns	0.0479129201260628	-0.260831074303249	-2.04848047368924	ns	0.137738288821424	-0.157034478930438	-1.52982087248926	ns	1.36435277092099e-07	-0.526089040255989	-10.5038948050418
cg00816387	chr10	1975591		OpenSea	Intergenic	ns	0.293487866320124	0.115323210937316	1.06815267991957	ns	1.92534417884102e-05	0.571858669076065	4.92408962494746	hyper	5.07094022324701e-08	0.604293322152186	7.46661666857835	ns	0.0191109618008387	0.48897011121487	2.68648774876709
cg22697187	chrX	139791021	RP1-177G6.2;RP1-177G6.2	OpenSea	TSS1500	hyper	7.31215699619417e-09	0.459055247276116	7.78513927464076	ns	0.600184734472349	-0.084663724522534	-0.528841679240227	ns	0.372746844320148	0.0444455637738734	0.906450450661916	ns	0.00125593172930196	-0.414609683502242	-4.1340300110799
cg14774195	chr16	10719858		N_Shore	Intergenic	hyper	2.55515337043404e-10	0.432995037799264	9.05474898077507	ns	0.635610182853016	-0.00975662082103301	0.477930576704848	ns	0.00313615791387644	0.11202323356001	3.24487461304743	ns	0.00682583583481652	-0.320971804239254	-3.23004734446036
cg23018755	chr17	79881529	MAFG;MAFG	S_Shore	TSS200	hyper	5.51405691315973e-08	0.249753027671127	7.05378143833995	ns	0.310224009047709	0.136135010248891	1.02936701185922	ns	0.0012090298957912	0.206378049281395	3.61814424997119	ns	0.105914165480163	-0.0433749783897316	-1.74176177690404
cg04387477	chr17	16843026	TNFRSF13B	OpenSea	Body	ns	0.000106854147916657	0.342128931208768	4.42132418334259	ns	0.00225014064311602	-0.327262791290628	-3.29131908750135	ns	0.0091257900573595	-0.231039029388162	-2.80985279884745	hypo	7.55557803741151e-09	-0.57316796059693	-13.4737509683198
cg26449178	chr4	124324339	SPRY1;SPRY1	OpenSea	3'UTR	hyper	4.97305563261266e-08	0.435838027611054	7.09066121498572	ns	0.128121568356829	-0.172001225801935	-1.55768109373821	ns	0.138891194709126	-0.0494217805363255	-1.52516686150347	ns	0.00168313492131285	-0.48525980814738	-3.97522934716644
cg13580138	chr1	208073438	CD34;CD34	OpenSea	Body	hyper	2.25511833284589e-08	0.342804655507515	7.3747998218862	ns	0.342217244300382	-0.0892090221560625	-0.962599032071276	ns	0.967549267956272	0.00720478720542628	0.0410626284576603	ns	0.000133375954543109	-0.335599868302089	-5.40974056999584
cg16172507	chr1	111308221		OpenSea	Intergenic	hyper	8.93980990631054e-08	0.438935180461822	6.88184877588354	ns	0.398328617050795	-0.131090451195641	-0.854850547587766	ns	0.863153171247697	-0.00763993169075361	0.174019669301669	ns	0.000330108616775231	-0.446575112152575	-4.87957939209062
cg10059540	chr3	36756070	DCLK3	OpenSea	3'UTR	ns	4.71753601706967e-06	0.352048723814365	5.49999811904272	ns	0.000122518285749222	0.527724626074663	4.30915410362892	hyper	2.78013343544802e-11	0.626738329647453	10.8001326952038	ns	0.110988764638896	0.274689605833089	1.71421297972139
cg01061980	chr14	104854940		OpenSea	Intergenic	hyper	3.98990530934394e-08	0.399055681980743	7.16949322728808	ns	0.194178818994658	-0.138424175539025	-1.32318152301942	ns	0.395352977307425	-0.0261897649819407	-0.863768106620324	ns	0.00211165845470987	-0.425245446962684	-3.85309293251675
cg05849676	chr12	10171151	CLEC12B	OpenSea	3'UTR	hyper	8.77954148748702e-08	0.403681784893575	6.88826703740568	ns	0.277365106920035	-0.141665058837732	-1.10308047157099	ns	0.821248163684891	-0.0281295568364138	-0.228159196767546	ns	0.000233126367622396	-0.431811341729989	-5.0804224079318
cg08906153	chr17	78061579	CCDC40	OpenSea	Body	hyper	4.08764280913609e-09	0.268901074183006	7.99990674306158	ns	0.0927220323759566	-0.101350663385385	-1.72744664493828	ns	0.181969854850125	-0.0257222362714141	-1.37014790116145	ns	5.07327118258085e-05	-0.29462331045442	-6.00225276993944
cg26799677	chr12	77005593		OpenSea	Intergenic	hyper	2.51158803862743e-09	0.465419354976971	8.18139279027011	ns	0.255917172458203	0.177093370503319	1.15459886357054	ns	0.000243715693625806	0.307992564090592	4.22701630279603	ns	0.0587361529981471	-0.157426790886379	-2.07834481560306
cg21678765	chr1	21742745		OpenSea	Intergenic	hyper	4.16419865958129e-08	0.432659314602254	7.15417295554787	ns	0.0748389491873343	-0.211280656497977	-1.83500815806907	ns	0.156422327864178	-0.0895952242660929	-1.45798844333871	ns	4.15577196596641e-05	-0.522254538868347	-6.12841793156665
cg09982174	chr11	26171255		OpenSea	Intergenic	hyper	1.08406642382204e-10	0.383957105366088	9.39255343278681	ns	0.224118964075228	-0.122911641115574	-1.23709623992814	ns	0.701850544986397	-0.0149237052313612	-0.386932785652353	ns	8.16349226714999e-05	-0.39888081059745	-5.70689785122819
cg09339841	chr2	234649204	UGT1A10;UGT1A6;UGT1A8;UGT1A4;UGT1A3;UGT1A6;UGT1A9;UGT1A7;UGT1A5	N_Shelf	Body	hyper	2.43338566360858e-08	0.457384917729771	7.34732837758157	ns	0.353799183424757	0.128109805421852	0.93946433909678	ns	0.00628269578988954	0.256749313533351	2.96442840764547	ns	0.0157941940543245	-0.200635604196421	-2.7875362817373
cg18398505	chr14	80698821	DIO2;DIO2-AS1	OpenSea	TSS1500	hyper	3.52137818257133e-08	0.419278072867642	7.21430292630721	ns	0.16140000619986	-0.155397092694797	-1.43000743414373	ns	0.238609439142118	-0.037475134700773	-1.20523554362411	ns	0.00211092163659001	-0.456753207568415	-3.85328031307496
cg27153655	chr14	94760403	SERPINA10;SERPINA10	OpenSea	TSS1500	hyper	7.90859828071614e-09	0.444368482480895	7.75633793025077	ns	0.166301368051955	-0.165458334182937	-1.41301776296162	ns	0.284061561942006	-0.0404796984851848	-1.09305892891238	ns	0.00116356620769565	-0.48484818096608	-4.17569356654588
cg23436374	chr8	6915699	DEFA5	OpenSea	TSS1500	hyper	8.60591719147989e-09	0.462248603713824	7.72534103700392	ns	0.130290023097749	-0.202324105566322	-1.54859620160238	ns	0.322682801513455	-0.0723166857718092	-1.00747893593302	ns	0.000101741876505693	-0.534565289485633	-5.57269216364856
cg11971688	chr3	31156655		OpenSea	Intergenic	hyper	2.91730875264755e-09	0.414564731357682	8.12543224745489	ns	0.228962661599115	-0.133505938494171	-1.22399470349621	ns	0.53294178667819	-0.0169096077998226	-0.631659404873108	ns	0.00167168584682645	-0.431474339157504	-3.97891619353387
cg13200739	chr11	70805534	SHANK2	OpenSea	Body	hyper	6.05758795596397e-13	0.409811985168716	11.5770438683545	ns	0.125300927000721	-0.137237598076533	-1.56968674226046	ns	0.252610147072511	-0.021977977247832	-1.16912593582218	ns	5.38290435061549e-06	-0.431789962416548	-7.50965315063997
cg22660609	chr4	132984188		OpenSea	Intergenic	hyper	8.21714421972594e-08	0.25387203532221	6.91176681256897	ns	0.121030731810615	-0.0957903053682216	-1.58828711142012	ns	0.318440839262886	-0.0243887954338501	-1.01651619217422	ns	0.000142617999503254	-0.27826083075606	-5.36975623582293
cg16340258	chr12	5682034	ANO2;ANO2	OpenSea	Body	hyper	4.57380057373883e-09	0.464554654090111	7.95824622587397	ns	0.00256411759881696	-0.336957218156555	-3.24315164962864	ns	0.000513207008725888	-0.206301221693711	-3.94596688548672	ns	5.65154438383339e-07	-0.670855875783823	-9.25616567514584
cg23160224	chr5	168721570	SLIT3	OpenSea	Body	hyper	5.03119299017563e-09	0.453112488621592	7.92297279746267	ns	0.177105168079241	-0.173448094727207	-1.37690895006455	ns	0.413676938739606	-0.0460102073023841	-0.830303103474654	ns	0.00058480022238592	-0.499122695923977	-4.55585446808338
cg02280348	chr14	22011087		OpenSea	Intergenic	hyper	3.12590434523831e-09	0.421894720232782	8.09967243431865	ns	0.602083629730967	-0.0945532349061382	-0.526078162265976	ns	0.277277451544651	0.0241046551593318	1.10893065253456	ns	0.00223924699743619	-0.397790065073451	-3.82161641466389
cg15915835	chr2	6374379		N_Shelf	Intergenic	hyper	9.83840309977575e-09	0.413278453309513	7.67632804362528	ns	0.0792136718402068	0.198826801335475	1.80683588312555	ns	7.38732894093907e-06	0.315061366328775	5.53339864969417	ns	0.461825902141933	-0.0982170869807373	-0.759008029098634
cg27438356	chr2	209011389	CRYGB;LOC100507443	OpenSea	TSS1500	hyper	1.63948794767256e-08	0.453409110620265	7.49024976667704	ns	0.0802594659446581	-0.246828028972922	-1.80029725062827	ns	0.224684505043123	-0.119306716610973	-1.24275262731135	ns	7.30154392044608e-07	-0.572715827231238	-9.04410682911526
cg10142581	chr10	127776623	ADAM12;ADAM12;ADAM12;ADAM12;ADAM12	OpenSea	Body	hyper	1.73239918704491e-08	0.387923320328759	7.47024991695097	ns	0.137916037584889	-0.134052900036232	-1.51758649866354	ns	0.00817014088587231	-0.0249494661937686	-2.85598241711805	ns	0.00316276704170925	-0.412872786522528	-3.63718424914549
cg22766325	chr4	155312575	DCHS2;DCHS2	OpenSea	TSS200	hyper	1.78799707878949e-10	0.475918544656314	9.19469464941986	ns	0.0377432570991586	-0.225344969880541	-2.15778194733338	ns	0.0302702811978234	-0.0914928791959523	-2.28730545542254	ns	4.71901962526653e-06	-0.567411423852266	-7.60469814701866
cg25658016	chr12	25933224		OpenSea	Intergenic	hyper	1.12845284546932e-09	0.450487564553532	8.48291062982139	ns	0.0524435304928672	-0.205569236151314	-2.0062500971286	ns	0.0329237591432017	-0.0788696086206331	-2.24876337808265	ns	7.06210416893187e-05	-0.529357173174165	-5.79608612444484
cg17449026	chr1	75100556	C1orf173	OpenSea	Body	hyper	9.32079835751385e-10	0.46290051133863	8.55561283895548	ns	0.134126393816327	-0.172734428252438	-1.5328186542718	ns	0.148819105276863	-0.0425436594384483	-1.48633624292621	ns	0.000543857818290409	-0.505444170777078	-4.59652731740178
cg23295623	chr11	4928579	OR51A7	OpenSea	TSS200	hyper	3.87206110355786e-09	0.473937054775408	8.02002131607832	ns	0.0344830829410912	-0.268638593026477	-2.19838872282794	ns	0.0659554357914481	-0.135343796370893	-1.91671777689903	ns	9.45529355439588e-07	-0.609280851146301	-8.83384889008217
cg22494653	chr18	28786898		OpenSea	Intergenic	ns	0.000505055165555414	0.299784515478213	3.8715778976556	ns	8.48403141296855e-06	0.504932502974761	5.19277020939998	hyper	4.24348580597507e-11	0.589246897953008	10.5940682937872	ns	0.0216944248741266	0.289462382474795	2.61905456553485
cg10492453	chr2	226481604	NYAP2	OpenSea	Body	hyper	1.26023699907637e-08	0.448951127513859	7.58593014248103	ns	0.598664409816112	-0.0745340529340159	-0.531057223826382	ns	0.455356004419263	0.0517334516792569	0.757465993321179	ns	0.000112300053969179	-0.397217675834602	-5.51300485459163
cg24796546	chr7	4133359	SDK1	OpenSea	Body	ns	0.00146727195643475	0.270715363083935	3.48250773547768	ns	0.013575902592121	0.302405228821301	2.59673016370814	hyper	5.04600143235855e-08	0.378543924688657	7.46861327474411	ns	0.543171343941417	0.107828561604723	0.624944467583945
cg21243351	chr12	66148476		OpenSea	Intergenic	hyper	1.40289213741333e-10	0.490972612252415	9.29035401245426	ns	0.152477087390658	-0.18543557352067	-1.46201016963607	ns	0.311164403547753	-0.0473495263246779	-1.03221438980162	ns	0.000140999824504879	-0.538322138577092	-5.37655698543514
cg05089466	chr2	229453387		OpenSea	Intergenic	hyper	2.8469534708165e-09	0.468641627705008	8.13454517442083	ns	0.0487611361004072	-0.237357018497648	-2.04031591167151	ns	0.0769244212859211	-0.105551560705614	-1.83937034776649	ns	6.31021920898494e-06	-0.574193188410622	-7.39593869591244
cg13254934	chr11	13989610	SPON1	S_Shelf	Body	hyper	2.50560486415648e-08	0.435116963370889	7.33677593435908	ns	0.113042229859416	-0.191757521999017	-1.62457249738953	ns	0.276748120794089	-0.0693808760509547	-1.11018072899459	ns	6.51973791216283e-05	-0.504497839421844	-5.84555703329695
cg14334899	chr6	137255416		OpenSea	Intergenic	hyper	1.70673590385679e-08	0.440144829295439	7.47566322843861	ns	0.0637305851919069	-0.215650825901524	-1.9134274040459	ns	0.143309361345289	-0.0918600926621814	-1.50761748523212	ns	5.70056414404737e-06	-0.532004921957621	-7.46849956674811
cg02323384	chr6	153481569		OpenSea	Intergenic	hyper	4.66902325473298e-08	0.446047252538083	7.11321526596275	ns	0.0607710783964673	-0.240330798328483	-1.93629573218449	ns	0.137063069996448	-0.114880008552147	-1.53256132077551	ns	1.04104215110355e-05	-0.56092726109023	-7.04508203161432
cg06995828	chr2	84160861		OpenSea	Intergenic	hyper	3.83537733246126e-09	0.450784361419228	8.02355713985572	ns	0.204033746621077	-0.160406742866523	-1.29380108966868	ns	0.53016212776201	-0.0336236412173648	-0.635983508886939	ns	0.000572607130242342	-0.484408002636593	-4.56764977214997
cg21084674	chr19	46651553	IGFL2;IGFL2	OpenSea	5'UTR	hyper	1.56603160011886e-08	0.435214008385464	7.50689365858349	ns	0.476602767217663	-0.109089421264467	-0.719350880087439	ns	0.514447498542949	0.0133145185939447	0.660663173787055	ns	0.00406721241451929	-0.42189948979152	-3.50361888089134
cg04332138	chr2	143426450		OpenSea	Intergenic	hyper	2.63099360512184e-08	0.434746284957257	7.31916688937667	ns	0.24363919551383	-0.154846115756381	-1.18550949329463	ns	0.690779592678814	-0.0325737231121522	-0.40211161436984	ns	0.000906388801511946	-0.467320008069409	-4.31265174180412
cg18384614	chr2	5647132		OpenSea	Intergenic	hyper	4.55495132493013e-09	0.444637757687389	7.9597757991859	ns	0.993398927031057	-0.0339223977999878	-0.00833138758094572	ns	0.0596231319692587	0.0911319715495903	1.96662644520399	ns	0.00405464415512032	-0.353505786137798	-3.50525915832199
cg07862555	chr2	213159704	ERBB4;ERBB4	OpenSea	Body	ns	1.5064375150812e-05	0.380178276543688	5.10014646893702	ns	0.000234410606841434	0.476461606090959	4.08923330979574	hyper	1.52999366841141e-08	0.583386746368872	7.95810650513407	ns	0.111511785826602	0.203208469825183	1.71143746658972
cg05477592	chr2	60683739	BCL11A;BCL11A	OpenSea	Body	hyper	1.73612057301748e-09	0.482309932447207	8.32001734635273	ns	0.0550008925451424	-0.241076281155254	-1.9837989047288	ns	0.127527424354026	-0.105426612654477	-1.57249153631218	ns	2.37780205723212e-07	-0.587736545101684	-10.0013549791452
cg10311132	chr15	26996607	GABRB3;GABRB3	OpenSea	Body	ns	9.19395223749666e-05	0.180487485101935	4.47382189001809	ns	0.00662104309783577	-0.27346471725222	-2.88344506323079	ns	0.0300980789554701	-0.222702612067301	-2.28991128097786	hypo	1.77241370101204e-08	-0.403190097169236	-12.5323834832189
cg01987509	chr11	101002045	LOC101054525	S_Shore	Body	hyper	1.17088989775772e-09	0.474261406703543	8.46890182346095	ns	0.0856865741592503	-0.217785109320881	-1.76747910427027	ns	0.199387842557517	-0.0843990886855092	-1.31567552224445	ns	3.81247644720749e-06	-0.558660495389052	-7.76044437292589
cg00570666	chr22	44256763	SULT4A1	N_Shore	Body	hyper	1.98929872032171e-08	0.432079235635954	7.42015254274636	ns	0.578856034735536	-0.104158789947965	-0.560173418596794	ns	0.481239482605868	0.0173634950746467	0.714227414941769	ns	0.000321319383819185	-0.414715740561308	-4.89505001050412
cg07298500	chr5	152892561	GRIA1;GRIA1;GRIA1;GRIA1;GRIA1;GRIA1;GRIA1;GRIA1	OpenSea	5'UTR	hyper	9.18830227494997e-09	0.465652912557761	7.70134914908761	ns	0.049312004849591	-0.24668953491713	-2.03507980456187	ns	0.111640271525173	-0.11572465326026	-1.64484604584849	ns	7.1589057573156e-07	-0.581377565818021	-9.06030715121123
cg00653041	chr7	122524465	CADPS2;CADPS2;CADPS2	N_Shore	Body	ns	2.19224439464985e-07	0.422486756965042	6.56525764519229	ns	0.0346538930861352	-0.243603418187866	-2.19617815994289	ns	0.0990735758352129	-0.124779017791447	-1.70843274596215	hypo	3.74638324574475e-08	-0.54726577475649	-11.753380925051
cg20171723	chr12	67489718	LOC102724421	OpenSea	Body	hyper	4.45742364284035e-08	0.436087301363555	7.12980866686344	ns	0.26511475611557	-0.157969185753205	-1.13214060665203	ns	0.783489302487952	-0.0353196322447052	-0.277537797688571	ns	0.000451044581943852	-0.47140693360826	-4.70192792237516
cg16509592	chr2	106120415		OpenSea	Intergenic	hyper	3.52621758439553e-08	0.456240649970676	7.21380986311767	ns	0.0308070037697753	-0.273595361046459	-2.24849972058803	ns	0.0591283028499183	-0.145277678242206	-1.97071903710009	ns	1.26631693793944e-06	-0.601518328212882	-8.60062735775761
cg26688775	chr6	167704942	UNC93A;UNC93A;UNC93A;UNC93A	OpenSea	5'UTR	hyper	2.29855387421102e-09	0.376399234302161	8.21458485804679	ns	0.00583967738342891	-0.367083419898543	-2.93217958921388	ns	0.00570268992001087	-0.26122113525106	-3.00405191841173	ns	1.67727601194336e-07	-0.637620369553221	-10.3147771952361
cg20049121	chr16	27078170	C16orf82	OpenSea	TSS200	hyper	3.27458296632892e-08	0.452743994035291	7.24040343714009	ns	0.242758556939671	-0.17134758087107	-1.18776989092689	ns	0.749478362559813	-0.0440133325486441	-0.322618960459657	ns	2.53677023288482e-05	-0.496757326583935	-6.44677511502135
cg23319289	chr14	82292196		OpenSea	Intergenic	hyper	3.63960875842339e-08	0.436238425729427	7.20244921256452	ns	0.0536522140167085	-0.213723504448309	-1.99552300555539	ns	0.0137368327402044	-0.0910314472119077	-2.63662596452934	ns	0.000675671995384519	-0.527269872941335	-4.47525466267338
cg21723780	chr20	54038763	LINC01441;LINC01440	OpenSea	TSS1500	hyper	1.97691394948473e-08	0.447466297437352	7.42241298987229	ns	0.031015364396015	-0.24578787014805	-2.24552019316678	ns	0.0434737249054876	-0.119937973993795	-2.11896815306422	ns	7.44620898422824e-06	-0.567404271431147	-7.27871364986977
cg03893733	chr10	10590114		OpenSea	Intergenic	hyper	4.9073314361356e-11	0.439684559178233	9.71020240116187	ns	0.234722131538213	-0.139609233592402	-1.20868104409474	ns	0.720270351007281	-0.0159479513235236	-0.361878617566488	ns	0.000198758720828371	-0.455632510501757	-5.1735848636326
cg10940601	chr2	90120807		OpenSea	Intergenic	hyper	1.03593115375242e-08	0.466842290299674	7.65746256401872	ns	0.185163943134672	-0.18472327841861	-1.35107398460468	ns	0.57918365488951	-0.053423884271827	-0.561383994123635	ns	1.16763795407297e-05	-0.520266174571501	-6.96617609653724
cg14231565	chr4	173068610	GALNTL6	OpenSea	Body	hyper	1.24082226192472e-09	0.48182115328226	8.44690771543405	ns	0.0331306446864413	-0.268817852971579	-2.21624429271209	ns	0.0503893813051922	-0.133305653610944	-2.0484647778886	ns	4.80380101847202e-07	-0.615126806893204	-9.39265915890348
cg07215487	chr1	151918909		OpenSea	Intergenic	hyper	1.7270860750305e-09	0.47117996149778	8.32198254370152	ns	0.000498474858609806	0.446183937195376	3.829334793014	hyper	4.39583730626305e-09	0.578703301366627	8.48395584977829	ns	0.117854096023498	0.107523339868846	1.67866547781334
cg27353957	chr16	78055642	CLEC3A	OpenSea	TSS1500	hyper	4.55438765880224e-08	0.431065851407266	7.12210795174306	ns	0.910293847820448	-0.0478361490067205	-0.113468923823777	ns	0.104378961507176	0.073401121701573	1.6808071800354	ns	0.0105632672229763	-0.357664729705693	-2.99992722973089
cg14040875	chr1	101872517		OpenSea	Intergenic	hyper	1.31291315570357e-09	0.445596153355334	8.42551840765835	ns	0.386663656760993	-0.114821467820637	-0.876404004195325	ns	0.487136538612376	0.010502450310551	0.70456634273361	ns	0.00428451671944484	-0.435093703044783	-3.47604397564682
cg06424065	chr4	6247640		Island	Intergenic	ns	0.0050393817915525	0.149596139561966	3.01311407352791	ns	0.000496900329981779	0.240878564429002	3.83043555098984	hyper	3.29060877961987e-08	0.282952478680805	7.64253602533398	ns	0.122568923708431	0.133356339118839	1.65529476775437
cg01754534	chr2	1584124		OpenSea	Intergenic	ns	3.8183062137016e-05	0.344540649758512	4.77906560116185	ns	4.56594740778873e-05	0.551285787080403	4.63895502063849	hyper	2.84992225081024e-10	0.648187844824985	9.6960912634335	ns	0.0607290073589757	0.303647195066473	2.05973009679037
cg26073276	chr16	56154662	LOC283856	OpenSea	Body	hyper	2.18874832633687e-08	0.447118343956971	7.38559446600054	ns	0.981167114173674	-0.0161631916309237	-0.0237714984531868	ns	0.0904945886942946	0.109588842606974	1.75586709063102	ns	0.00705607251248558	-0.337529501349997	-3.21255885956956
cg07455963	chr19	41510285	CYP2B6	OpenSea	Body	hyper	4.61239753786766e-08	0.325955299591065	7.11757993185034	ns	0.0641142025150568	-0.136039815584897	-1.9105305090037	ns	0.113576446179863	-0.0443648875749101	-1.63558779933462	ns	6.17259496445769e-05	-0.370320187165975	-5.87955342009116
cg15195541	chr8	4188646	CSMD1	OpenSea	Body	hyper	4.40670993884924e-09	0.424940976754378	7.97203445250598	ns	0.106555095289509	-0.177307660617276	-1.65562171421593	ns	0.21644437176162	-0.0577930109051071	-1.26578635216639	ns	8.95680479295325e-05	-0.482733987659485	-5.65018216493015
cg00025496	chr17	1057343	ABR;ABR	OpenSea	5'UTR	hyper	3.03852342463484e-08	0.401617298033922	7.26730606022175	ns	0.000828171103516685	0.329113794892374	3.65132341609212	ns	5.60714892794949e-07	0.442068659964415	6.51548126307746	ns	0.127138801366777	0.0404513619304927	1.63338275186146
cg09312999	chr1	236558142	EDARADD;EDARADD	N_Shore	TSS1500	hyper	5.28233443066679e-08	0.381631960140352	7.06910806210547	ns	0.906688715689216	0.0551009899022962	0.118050447265101	ns	0.0384294600100584	0.16243497869177	2.17701256163173	ns	0.0183086422938053	-0.219196981448582	-2.70925489851104
cg07785145	chr16	9901967	GRIN2A;GRIN2A;GRIN2A	OpenSea	Body	hyper	8.17577957677639e-08	0.425332925284012	6.91355901636422	ns	0.343962888461969	-0.127215794398565	-0.959079224123012	ns	0.987176899035299	-0.00759090916243632	0.0162221531609782	ns	0.00676521430924553	-0.432923834446448	-3.23475071171429
cg02839960	chr7	3956081	SDK1	OpenSea	Body	hyper	4.02438255942788e-08	0.318672649240867	7.16640957335831	ns	0.017705141736929	-0.298994159231753	-2.48667486982442	ns	0.0370230889530845	-0.20936747663276	-2.19441356351768	ns	5.59257836139668e-07	-0.528040125873627	-9.26492827012307
cg01252526	chr16	711033	WDR90	N_Shore	Body	ns	0.264103009549455	-0.129344199576929	-1.13681702500394	ns	1.89583410473358e-06	0.531719074437682	5.68168109938871	hyper	6.58631769397228e-08	0.495341018306671	7.36101506455516	ns	0.000847742992459504	0.6246852178836	4.34952707285268
cg02517348	chr15	68817182		OpenSea	Intergenic	ns	2.27768224870478e-06	0.407913199206083	5.75106334668746	ns	2.55766326438051e-05	0.541187469213579	4.83059093501279	hyper	1.79598214357138e-10	0.65591305649029	9.90944602490415	ns	0.0406529622118954	0.247999857284207	2.28105861460338
cg15775200	chr2	242977420		OpenSea	Intergenic	hyper	5.09060234435466e-08	0.395110378973189	7.08231364610594	ns	0.0365512404230856	-0.200350853483495	-2.17225406521793	ns	0.0854302379288311	-0.089226059397286	-1.78569211487334	ns	4.98826165626633e-07	-0.484336438370475	-9.36087713259035
cg18848203	chr11	133850487		OpenSea	Intergenic	hyper	2.98583272060024e-09	0.473520060816008	8.11676894657925	ns	0.387956866762554	-0.130571801392887	-0.873994412941939	ns	0.807557892787802	0.00260571571161472	0.245989488547003	ns	2.34675122690872e-05	-0.470914345104393	-6.49782318832343
cg13023030	chr6	48398622		OpenSea	Intergenic	hyper	2.6347855188895e-08	0.450431600998666	7.31864772154886	ns	0.210588610583043	-0.167266775267875	-1.27485072377154	ns	0.486593861445518	-0.0405828874870005	-0.705452597830881	ns	0.00181198727464328	-0.491014488485667	-3.93542761939775
cg05871769	chr11	123176363		S_Shelf	Intergenic	hyper	8.14314264468603e-08	0.377637358545869	6.91497956444809	ns	0.166814133084848	-0.157683323862672	-1.41126315917814	ns	0.496149742507514	-0.0514728167716459	-0.689928038110839	ns	2.83005954133502e-05	-0.429110175317515	-6.37543333761159
cg12118371	chr14	96713122		OpenSea	Intergenic	hyper	1.64789730448135e-08	0.440516144408392	7.48839283445309	ns	0.227173960916544	-0.146231688065211	-1.22880867868418	ns	0.642573514650421	-0.0223365224503507	-0.469390464960815	ns	0.000884556029896633	-0.462852666858743	-4.32608326416423
cg14032844	chr4	44655101	YIPF7	OpenSea	TSS1500	hyper	4.86423522691449e-11	0.472367191352377	9.71376772123367	ns	0.0735660308019001	-0.197370770981127	-1.843468398185	ns	0.123177483169436	-0.0645174984132706	-1.591525836159	ns	3.50265633914257e-06	-0.536884689765647	-7.8229221670842
cg17133340	chr1	73240762		OpenSea	Intergenic	hyper	6.04949400845802e-08	0.434071349913268	7.02072625120655	ns	0.0323700265360223	-0.238126157596311	-2.22657396417969	ns	0.0292093162482743	-0.116043590433205	-2.30357946442378	ns	0.000168621878599747	-0.550114940346472	-5.27037370072677
cg09890673	chr2	66466834		OpenSea	Intergenic	hyper	4.68172575430948e-11	0.499432111645833	9.72923302633557	ns	0.0687272211403322	-0.243628924813408	-1.87681341008637	ns	0.165877171116246	-0.103163643413017	-1.42423735807812	hypo	2.37654454960346e-08	-0.60259575505885	-12.2220060382358
cg26955455	chr4	154727550		OpenSea	Intergenic	hyper	2.32044268567692e-08	0.28558859193525	7.36448544887208	ns	0.179480617688003	-0.09315832914583	-1.36920069245971	ns	0.282337091868327	-0.0128365376640409	-1.09706741314496	ns	0.00231978445811949	-0.298425129599291	-3.80267936411375
cg19696117	chr12	5602669	NTF3;NTF3	N_Shore	TSS1500	hyper	5.31777947463293e-13	0.51947743914268	11.6353706959602	ns	0.166482292323449	-0.18615845244135	-1.41239818426077	ns	0.45480880630799	-0.0400554226824711	-0.758395511725023	ns	5.16159636643793e-06	-0.559532861825151	-7.53988100972187
cg17277890	chr11	5710737	TRIM22;TRIM22	OpenSea	TSS200	ns	0.001442552261483	0.176999626260031	3.48880844526914	ns	0.000560700256341335	-0.404847238753284	-3.78833395589033	ns	0.00409268946641952	-0.35506609386765	-3.1384137441115	hypo	1.08381533202528e-08	-0.532065720127682	-13.0681581861495
cg06962585	chr10	11362860	CELF2-AS1;CELF2;CELF2;CELF2;CELF2	OpenSea	Body	hyper	7.71223279380187e-08	0.402652919580512	6.93429520109883	ns	0.370315680689871	-0.117291448841351	-0.907319270870018	ns	0.876017199485328	-0.00404531520933182	0.157512858568329	ns	0.00690532678729618	-0.406698234789844	-3.22394320053706
cg02275413	chr12	101253527	ANO4;ANO4	OpenSea	5'UTR	ns	1.76941511308733e-05	0.377132451050311	5.04468818548772	ns	0.0135839979831942	-0.340157137374493	-2.5964857779193	ns	0.0455214226690715	-0.234088635516593	-2.09711020432878	hypo	6.46343666621606e-08	-0.611221086566904	-11.2119217422001
cg11910670	chr2	193510202		OpenSea	Intergenic	hyper	7.30055992403351e-09	0.466468046375477	7.78572265909264	ns	0.0961846423444316	-0.221064569475201	-1.70867144656644	ns	0.242147310877349	-0.0898704314320977	-1.19596555759281	ns	1.01823890990607e-05	-0.556338477807575	-7.06037422105422
cg27026371	chr11	123886141	OR10G4	OpenSea	TSS200	hyper	2.08754758021054e-08	0.454661487595915	7.40271055552781	ns	0.0298430357420012	-0.265607533956508	-2.26252353405103	ns	0.0593544336661871	-0.137733990570157	-1.96884506322124	ns	5.70358179281282e-07	-0.592395478166071	-9.24851349166184
cg18053572	chr14	49964169		OpenSea	Intergenic	hyper	4.98551592718112e-09	0.456734916714656	7.92634560898645	ns	0.150053258517615	-0.185348477751601	-1.47095902141444	ns	0.492831636378468	-0.0568917824256044	-0.695299288883749	hypo	7.609352083883e-08	-0.51362669914026	-11.0539842696496
cg13136032	chr3	162896939	LINC01192	OpenSea	Body	hyper	1.9414983357638e-08	0.42916099965035	7.42895716011347	ns	0.145882827986804	-0.179108420081284	-1.48662914951925	ns	0.394900887761846	-0.0584068889296229	-0.864606072738254	ns	8.27002612101542e-05	-0.487567888579973	-5.69895217617434
cg03374148	chr4	54548670		OpenSea	Intergenic	hyper	2.31762215831303e-08	0.439293901223618	7.36492467769867	ns	0.000663795623550728	0.407234476851436	3.72924973782285	hyper	7.11576361525298e-08	0.530785886570578	7.32989493892191	ns	0.132394908129935	0.0914919853469604	1.60901458476716
cg22145042	chr8	129840503		OpenSea	Intergenic	hyper	3.69444121685273e-08	0.41279872708339	7.19708361474162	ns	0.00526802147869504	-0.330148471375397	-2.97188304196109	ns	0.000219453633946246	-0.214048829383194	-4.26639026244711	ns	8.59602438054763e-05	-0.626847556466584	-5.67529109580123
cg24127345	chr10	1560471	ADARB2	OpenSea	Body	hyper	3.52089029069415e-10	0.469026158224806	8.92992461293944	ns	0.181444713525941	-0.168752559131499	-1.36288675346073	ns	0.462898282702796	-0.036838952130772	-0.744720943875122	ns	0.000201223813269864	-0.505865110355578	-5.16635990511662
cg12299422	chr5	136934174		OpenSea	Intergenic	hyper	3.01605996244083e-09	0.392810832846126	8.11301149173052	ns	0.246985908634756	-0.133374732604622	-1.17697339451136	ns	0.807495615018941	-0.0228966858666487	-0.246070780245201	ns	5.59193505305948e-07	-0.415707518712774	-9.26502441212217
cg01005365	chr5	76029522	F2R	OpenSea	3'UTR	hyper	5.64627822818015e-11	0.476818691748361	9.65359771519851	ns	0.0631295160416139	-0.208074684100505	-1.9179967242347	ns	0.117963257738012	-0.0739694270462786	-1.61508717035465	ns	3.17801643825821e-07	-0.550788118794639	-9.74664434784588
cg17739473	chr7	18543357	HDAC9;HDAC9;HDAC9;HDAC9;HDAC9;HDAC9;HDAC9	OpenSea	Body	ns	0.00103204057183477	0.237035643200154	3.61225354808079	ns	0.000171282583505353	-0.512196958489503	-4.19594780595446	ns	0.00123836497840475	-0.44553068383946	-3.6088827054006	hypo	2.3620546879956e-09	-0.682566327039614	-14.8577329373072
cg03327829	chr16	1133074		S_Shelf	Intergenic	ns	0.244786325493692	0.12949276717358	1.18501410962752	ns	9.30841690948854e-06	0.551730578154393	5.16243520535493	hyper	7.68743866003821e-08	0.588150418921962	7.29884023344938	ns	0.012594525140219	0.458657651748382	2.90716475016151
cg12014181	chr10	729479	DIP2C	OpenSea	Body	ns	0.278423803049707	0.12715536386326	1.10270793523317	hyper	8.93418967261391e-08	0.680922218915019	6.68148531797032	hyper	2.61455478351714e-09	0.716684665001561	8.70768709755736	ns	0.00125452362645557	0.589529301138301	4.13464113622745
cg11045529	chr20	57334202		S_Shelf	Intergenic	hyper	6.97847457647023e-08	0.40819769208291	6.96984820366003	ns	0.00244405129182457	0.412207597375001	3.26087012942957	ns	1.66495375842933e-07	0.52701319827332	6.99082974792696	ns	0.364675345669735	0.11881550619041	0.940471827936135
cg16361596	chr12	22089801	ABCC9;ABCC9	OpenSea	TSS200	hyper	7.92594266953015e-09	0.45568581516142	7.75553378872621	ns	0.0315297163490738	-0.28658708843623	-2.23824097656732	ns	0.0560751624431791	-0.158425452922081	-1.9966567011467	ns	6.14912591213252e-07	-0.614111268083501	-9.18589878417716
cg15317001	chr8	109027553	RSPO2;RSPO2	OpenSea	Body	hyper	4.97747594344368e-10	0.471901891046814	8.79600951926975	ns	0.019949365724434	-0.243415108426749	-2.43639745551227	ns	0.0106379518935518	-0.110692701569832	-2.74542428194388	ns	2.98087519265946e-06	-0.582594592616646	-7.94277850598915
cg22069501	chr10	119483046		OpenSea	Intergenic	hyper	6.00287866569317e-08	0.414566868146843	7.0234838715873	ns	0.169915039395289	-0.184056839494603	-1.40074137950552	ns	0.507523683654828	-0.0674599078283039	-0.67166777468897	ns	3.53030999636569e-05	-0.482026775975146	-6.23262979441257
cg10792302	chr12	54376019		N_Shelf	Intergenic	ns	0.622431280233708	-0.090933477786402	-0.497249777909442	ns	1.59154985339287e-05	0.384545834612004	4.98664839323392	hyper	2.02508224279619e-08	0.358970793984578	7.84196536579856	ns	0.00815891291302019	0.44990427177098	3.13602569171417
cg23918492	chr20	38081646		OpenSea	Intergenic	hyper	3.50743168016238e-09	0.453058372822025	8.05678608795375	ns	0.0361615455388264	-0.240400503900002	-2.17707623647729	ns	0.00970583412908046	-0.112977836543807	-2.78402836265152	ns	0.000116234666784367	-0.566036209365832	-5.49225778045874
cg05549554	chr12	42052820		OpenSea	Intergenic	hyper	4.89831110116925e-08	0.401832451384394	7.09607380721631	ns	0.0866416550448489	-0.184848012240681	-1.76188612857788	ns	0.222956559939403	-0.0718326352888204	-1.24752911975699	ns	1.61375482372856e-05	-0.473665086673214	-6.74663616935527
cg13495815	chr7	46120610		OpenSea	Intergenic	hyper	4.08056043254962e-08	0.44277814479177	7.16144191157401	ns	0.124276845758191	-0.215961070870245	-1.57409992234074	ns	0.379982659848497	-0.0914297176475601	-0.892610499684296	ns	1.93811038449636e-06	-0.53420786243933	-8.26892289136227
cg02813644	chr20	4128750	SMOX;SMOX;SMOX;SMOX	N_Shore	TSS1500	hyper	3.05198450192574e-08	0.417113176859028	7.26571585707805	ns	0.962219788339095	-0.046428677736477	0.0477014199175871	ns	0.142499232454915	0.0708844032551246	1.51080219774913	ns	9.08450256693014e-05	-0.346228773603903	-5.64154905752018
cg07781976	chr16	59461498		OpenSea	Intergenic	hyper	5.68097309991068e-09	0.459018893106347	7.87810137008852	ns	0.383366474759942	-0.126149566471838	-0.882570828420171	ns	0.772324475029705	0.00294949721432203	0.292267871789613	ns	0.00165449840096735	-0.456069395892025	-3.98449992150776
cg16638092	chr17	78800774	RPTOR;RPTOR	S_Shore	Body	ns	0.0111524519215782	0.198558939576267	2.6947785443068	ns	1.93746413639256e-05	0.37792319443496	4.92202612944176	hyper	4.30715290442315e-08	0.433767896190785	7.5328381156448	ns	0.019579057635855	0.235208956614519	2.67363320751659
cg15102116	chr14	68624915	RAD51B;RAD51B;RAD51B	OpenSea	Body	hyper	8.00643688076233e-08	0.390870646502052	6.92099308554965	ns	2.76827430866973e-05	0.544142884544329	4.80449458899209	hyper	7.21102883635183e-09	0.654075253873031	8.27342651284613	ns	0.0144299534027683	0.263204607370979	2.83531389236665
cg06847767	chr12	7597522	CD163L1;CD163L1	OpenSea	TSS1500	hyper	4.39684979692143e-10	0.4802988582144	8.84388298003794	ns	0.110478059778296	-0.211458308206759	-1.63666540276201	ns	0.251951417116712	-0.0763742543339585	-1.17079125581068	ns	1.6037054185827e-05	-0.556673112548359	-6.75083399617641
cg11458498	chr5	168395173	SLIT3	OpenSea	Body	hyper	8.92932955682976e-08	0.434098462208688	6.88226491017221	ns	0.170038330732894	-0.177588346217166	-1.40032615009099	ns	0.433372941866702	-0.0554981537209723	-0.795350275218246	ns	0.000626025970461735	-0.48959661592966	-4.51778550858961
cg02429718	chr2	5289013		OpenSea	Intergenic	hyper	2.26981364114488e-09	0.428898557265464	8.21930091842594	ns	0.665527409501076	0.0135517733192464	0.435905170030885	ns	1.69108341209645e-05	0.134179492550158	5.22323896577025	ns	0.0516591937289068	-0.294719064715306	-2.14958173890818
cg09315195	chr2	50070966		OpenSea	Intergenic	hyper	4.49989041990631e-08	0.410504357416494	7.12641534417863	ns	0.0778385014160475	-0.187719188929069	-1.81554617865422	ns	0.175214321834584	-0.07226483840568	-1.39237516309681	ns	3.01129066274271e-05	-0.482769195822174	-6.33515798233778
cg26197530	chr1	210485382		OpenSea	Intergenic	ns	1.22692333246597e-07	0.409522664324267	6.7697497114267	ns	3.09225949254464e-06	0.592938837247426	5.52222482787978	hyper	3.83323970106046e-11	0.708117086588627	10.643382744674	ns	0.00985171404843344	0.298594422264359	3.03668298523231
cg18720131	chr11	70596913	SHANK2	OpenSea	Body	hyper	3.32045467536991e-13	0.456607045248164	11.8478145532032	ns	0.124533170340572	-0.156302389551044	-1.57299255066205	ns	0.222564606147153	-0.0278816580749977	-1.24861647307202	ns	8.83220734920762e-06	-0.484488703323161	-7.15909566763479
cg21574747	chr12	4544117	FGF6	OpenSea	Body	ns	1.81364094669402e-06	0.308713248301497	5.82975611657215	ns	0.0195905166668844	-0.298520513530091	-2.4440790120167	ns	0.0620195467767531	-0.211694912445295	-1.94721751525112	hypo	8.7696262468588e-08	-0.520408160746793	-10.9181583822934
cg05884768	chr6	52054186	IL17A	OpenSea	3'UTR	hyper	2.2333168817928e-10	0.476339133316527	9.10740200272108	ns	0.140312331048921	-0.187738545520542	-1.50812757087853	ns	0.365183936914493	-0.0537681642752693	-0.921105314706079	ns	1.87984122561952e-05	-0.530107297591796	-6.64455918801228
cg10775360	chr3	38619843	SCN5A;SCN5A;SCN5A;SCN5A;SCN5A;SCN5A	OpenSea	Body	hyper	1.56526440983151e-08	0.44893495334465	7.50707164104806	ns	0.926192326664288	-0.0343341645755025	-0.0932924134944462	ns	0.0462917314855454	0.0919287910526801	2.08911376484234	ns	0.0147796384263618	-0.357006162291969	-2.82265591335937
cg19440866	chr3	17217473	TBC1D5;TBC1D5;TBC1D5	OpenSea	Body	hyper	4.593134142015e-10	0.455183565652993	8.82701296292033	ns	0.362629882743918	-0.136366776977876	-0.922158645202214	ns	0.823750388562944	-0.00834639913797153	0.224908556046446	ns	8.76764445147029e-06	-0.463529964790965	-7.16421083322187
cg03528824	chr11	125110227	PKNOX2	OpenSea	5'UTR	hyper	1.03381315644766e-08	0.442348962274354	7.65821065315971	ns	0.0321661372156926	-0.234997168096653	-2.22937972007385	ns	0.00758529433288695	-0.110586522456991	-2.88679803230894	ns	0.000161724581002758	-0.552935484731345	-5.2950791092991
cg27204616	chr6	160679391	SLC22A2	Island	1stExon	hyper	1.18933721127042e-08	0.393438794271375	7.60704033024751	ns	0.126619517567667	-0.144987006155603	-1.56404735001209	ns	0.289919026193269	-0.0343323452667789	-1.07957185525861	ns	0.000386789210975547	-0.427771139538153	-4.78910212054448
cg15131024	chr11	70338408	SHANK2;SHANK2	OpenSea	Body	hyper	1.48116379993442e-08	0.250177741754506	7.52713936792688	ns	0.175672159982763	-0.0857196050549478	-1.38159790762951	ns	0.405313523946943	-0.015357115186493	-0.845458483887502	ns	0.000705511119920846	-0.265534856940999	-4.451225112556
cg04816798	chr16	88194931		OpenSea	Intergenic	ns	0.000216351028921872	0.287419819921966	4.17352062739896	ns	7.27700999716912e-07	0.626107868157891	5.99387417551908	hyper	3.04294887052517e-09	0.706944692510944	8.64205295067979	ns	0.00343832588965176	0.419524872588978	3.59275803782901
cg24748408	chr5	73290947		OpenSea	Intergenic	hyper	3.30626500015736e-09	0.422975974199492	8.07877160211789	ns	0.566153562007557	0.0239881892432495	0.579101054079528	ns	0.000871453399609344	0.142950181986856	3.7440975863686	ns	0.0378491358728317	-0.280025792212635	-2.31995205793848
cg03277974	chr5	94617750	MCTP1	N_Shore	Body	hyper	5.48889444161394e-08	0.437238698898077	7.05541384190413	ns	0.0372912051753737	-0.239541666613485	-2.16322186773037	ns	0.041497647301335	-0.116568282548401	-2.14095060083824	ns	5.97015927308406e-05	-0.553806981446478	-5.9003217625957
cg18509239	chr3	151176434	IGSF10	N_Shelf	1stExon	hyper	6.64983502839638e-08	0.390666715197207	6.98701805078098	ns	0.0569872914543644	-0.171416196222101	-1.96697797485473	ns	0.0324932769317014	-0.0615411825728867	-2.25482049539087	ns	0.000550958476294985	-0.452207897770094	-4.58924995443037
cg02362620	chr8	109144230		OpenSea	Intergenic	hyper	1.07354080382806e-09	0.225118682040902	8.5018558218385	ns	0.507063895702364	-0.0583690792063604	-0.670159331681428	ns	0.429513069123542	0.0049455501176433	0.802121657835629	ns	0.00181059275215886	-0.220173131923259	-3.93584262652723
cg26746224	chr4	93356804	GRID2	OpenSea	Body	hyper	1.78239116755458e-08	0.436895131167963	7.45993459506888	ns	0.0571770766761987	-0.240033037996784	-1.9653976094722	ns	0.0825485847658044	-0.117156282355794	-1.80334297535986	ns	0.000110105624275349	-0.554051413523757	-5.5249104762751
cg12021412	chr12	71426318		OpenSea	Intergenic	hyper	2.06498896424913e-09	0.383559869487374	8.25478152602337	ns	0.152924246157068	-0.133835557701057	-1.46037160014215	ns	0.28882018662559	-0.025959344407733	-1.08208708454121	ns	0.000441360615836337	-0.409519213895107	-4.71420509755357
cg23279152	chr4	75856823	PARM1	N_Shore	TSS1500	hyper	1.49780750215158e-08	0.451443416891794	7.52307763498816	ns	0.73105074562189	-0.072578794560788	-0.346430432592377	ns	0.28677687706023	0.054389666440029	1.08678237126536	ns	0.000475366308848659	-0.397053750451765	-4.67226459288686
cg11202422	chr7	28477515	CREB5;CREB5;CREB5	OpenSea	5'UTR	hyper	1.40159895965832e-09	0.468958343007562	8.40078913868574	ns	0.00850470083593573	-0.270986304679715	-2.78510575396601	ns	0.00606447145535388	-0.139091770708838	-2.97891168153029	hypo	6.75078957780101e-08	-0.6080501137164	-11.1696486418377
cg11002119	chr10	11137788	CUGBP2;CUGBP2	OpenSea	Body	hyper	1.10102470091897e-10	0.463114759873935	9.38638500141633	ns	0.294374338502505	-0.129500832094508	-1.06420385916357	ns	0.98908138660474	0.000750194120035852	-0.0138126654073367	ns	0.000536962400556923	-0.462364565753899	-4.60368948028827
cg23782413	chr21	43490288	UMODL1;UMODL1	OpenSea	TSS1500	hyper	1.37569507058912e-11	0.493753582767175	10.2313703609315	ns	0.0617709461562202	-0.224169677102594	-1.9284642950567	ns	0.0237003291336994	-0.0853014819493263	-2.39787639758555	ns	2.60748919813673e-05	-0.579055064716501	-6.42880281335048
cg03562940	chr3	72092096	LINC00877	OpenSea	Body	hyper	5.46318284638726e-08	0.430181498651641	7.0570897181499	ns	0.0518579261185104	-0.21863513304378	-2.01152501093736	ns	0.10510163795076	-0.0976465865480062	-1.67713596479281	ns	3.89243950765193e-05	-0.527828085199647	-6.17012630026598
cg11862702	chr4	16825974	LDB2;LDB2;LDB2;LDB2;LDB2	OpenSea	Body	hyper	3.34608903020647e-08	0.443783232220281	7.23264128645082	ns	0.0241403547319556	-0.270565673765549	-2.3549199399177	ns	0.0350219972907027	-0.145751639703595	-2.22022706766617	ns	6.97867176522193e-06	-0.589534871923876	-7.32449014733438
cg09711372	chr11	4938362	OR51G2	OpenSea	TSS1500	hyper	3.62065082920393e-08	0.442287762251362	7.20432341068689	ns	0.0676596347917847	-0.227104423763864	-1.88443980665448	ns	0.122786662597118	-0.102710990630668	-1.59326295581705	ns	6.94012383656597e-05	-0.54499875288203	-5.80685476624914
cg20951645	chrX	152774831	BGN	OpenSea	3'UTR	ns	0.019009990197686	0.163299900581501	2.47117821026586	ns	0.0801126944948822	0.131653432331092	1.80121054221562	hyper	1.98020370607861e-10	0.177581529369639	9.86410061863478	ns	0.764006696540696	0.0142816287881383	0.306807251613195
cg09716037	chr2	118451198		OpenSea	Intergenic	hyper	9.78639429417552e-09	0.46195747710095	7.6782670452015	ns	0.0698861873222879	-0.229462006998305	-1.86864824650689	ns	0.150643098164013	-0.0995364665636629	-1.47943128984905	ns	1.07712808958537e-05	-0.561493943664613	-7.02159437845069
cg14222307	chr15	61097246	RORA	OpenSea	Body	ns	2.77011560583476e-07	0.420731625661474	6.48317701232361	ns	3.43830901251835e-06	0.571936721480133	5.48764069542974	hyper	5.43488534217887e-10	0.690267491197422	9.40224959285645	ns	0.00421860618830149	0.269535865535948	3.48425497807199
cg15181322	chr17	51899269	KIF2B	OpenSea	TSS1500	hyper	6.5411496087746e-10	0.456473846028163	8.69096880971592	ns	0.311931736993533	-0.133549413569326	-1.02568755272778	ns	0.956192157125375	-0.00516614437390528	0.0554470309526469	ns	0.00121388398903421	-0.461639990402068	-4.15259058116581
cg10796634	chrX	49460605	PAGE1	OpenSea	TSS200	hyper	4.72426254597596e-08	0.285271494439245	7.10900883900322	ns	0.18499814635226	-0.0968799853471889	-1.35159665852116	ns	0.41475760096381	-0.0166473775361513	-0.828358895694299	ns	0.00135705131683066	-0.301918871975396	-4.09189537076634
cg26225746	chr8	89409709		OpenSea	Intergenic	hyper	1.10292042775812e-10	0.455166823225268	9.38570148129014	ns	0.224806567650304	-0.157233448903783	-1.23522361709024	ns	0.758802252616105	-0.0292177798716766	-0.310196682492208	ns	1.43467788310905e-06	-0.484384603096944	-8.50235970665613
cg27424995	chr1	27902555	AHDC1	Island	5'UTR	ns	3.57578306627308e-07	0.139327445012186	6.39382379855753	ns	0.00151929943096845	0.123625406915005	3.4344778755166	hyper	7.10293224463619e-08	0.162811250824682	7.33062083465074	ns	0.22579023981786	0.0234838058124959	1.27369415966636
cg20463101	chr5	153279018		OpenSea	Intergenic	hyper	7.76727770311304e-09	0.383215776884444	7.76295756866688	ns	0.085737166065733	-0.149067616979084	-1.76718152346678	ns	0.0699303211566121	-0.0412881797303336	-1.88748350189318	ns	0.000453035226571807	-0.424503956614778	-4.6994382360856
cg09059564	chr6	38921089	LOC100131047;DNAH8	OpenSea	TSS1500	hyper	6.76125926147271e-08	0.420474723892644	6.98110222063158	ns	0.0344021899868633	-0.272218867644044	-2.19943901365425	ns	0.0507975160631351	-0.153960351549237	-2.04457818663407	ns	4.47611284446714e-05	-0.574435075441882	-6.08129091735086
cg19483465	chr12	132896939	GALNT9	S_Shore	Body	ns	1.86200702078203e-06	0.387846033530646	5.82066110367196	ns	0.00147157578570059	-0.285944182452661	-3.44600823869126	ns	0.00290175022440279	-0.176862485522167	-3.27573599916041	hypo	1.28871978289344e-08	-0.564708519052813	-12.8773100508962
cg04046669	chr22	30476206	HORMAD2	Island	TSS1500	ns	0.984364756960068	-0.0483737964217293	-0.0197517222066178	ns	2.15708536482534e-05	0.373900889715591	4.88669970627447	hyper	6.39487521108271e-08	0.360295759471979	7.37290041944127	ns	0.0112625433647136	0.408669555893709	2.96613224042123
cg22915906	chr3	180196830		OpenSea	Intergenic	hyper	2.56144645816306e-09	0.452601212636231	8.1740386499425	ns	0.275931746821218	-0.144297981414146	-1.1064327908358	ns	0.866454222228909	-0.0170038903602057	-0.169779338619462	ns	0.000316506292136438	-0.469605102996437	-4.90371019793975
cg04674428	chr16	58956301		OpenSea	Intergenic	hyper	3.3322474748857e-09	0.453956182244887	8.07585659706863	ns	0.506027466735817	-0.111662812733237	-0.671805629980409	ns	0.538295694009942	0.0160123635231377	0.623364531987706	ns	0.0001807884057588	-0.43794381872175	-5.22927223836745
cg18959827	chr11	4704800	OR51E2	OpenSea	5'UTR	hyper	9.80537706072181e-12	0.492571973783503	10.3726258685139	ns	0.12777012735411	-0.181813109419515	-1.55916518808773	ns	0.210217587498713	-0.0432772417929053	-1.28363833048384	ns	4.14244523237454e-05	-0.535849215576408	-6.13046081406176
cg00389036	chr6	170409598		OpenSea	Intergenic	hyper	1.82718355919497e-08	0.175055102016657	7.45093853614281	ns	0.090504945768591	-0.0613723242952112	-1.73977860757518	ns	0.140579395725309	-0.0121380768530266	-1.51840836568224	ns	0.000278534671075695	-0.187193178869683	-4.97727542444531
cg09593012	chr10	44780845		OpenSea	Intergenic	hyper	1.77175926136786e-08	0.43791993909759	7.46210358278426	ns	0.311255067857807	-0.145132551039752	-1.02714383864302	ns	0.954487116396197	-0.0219675681685551	-0.0576075103874676	ns	8.64959620956037e-05	-0.459887507266145	-5.67149334438929
cg03430065	chr12	130623373		Island	Intergenic	hyper	2.73330961707695e-08	0.402701269569424	7.30541753676743	ns	0.173007486117953	-0.146152272766284	-1.39039668172666	ns	0.387651661387607	-0.0328925406998835	-0.878127553244706	ns	0.000902649003394988	-0.435593810269307	-4.31492854601201
cg20396559	chr3	65699637	MAGI1;MAGI1;MAGI1	OpenSea	Body	ns	0.000400967215660376	0.279026263762145	3.95431309923608	ns	0.00680160232880199	0.311131861665163	2.87295371980266	hyper	3.83975613377927e-08	0.389607998348266	7.57956943396714	ns	0.462149627395435	0.110581734586121	0.758447245947992
cg16384758	chr12	54151565	CISTR	OpenSea	TSS1500	hyper	7.77920657777228e-09	0.380183838893308	7.76239409513577	ns	0.284242271931669	-0.11788351323269	-1.08716489351595	ns	0.893820080621434	-0.0109568085439475	-0.134740778401084	ns	3.59750654466096e-05	-0.391140647437255	-6.2205340843641
cg00777546	chr6	230932		OpenSea	Intergenic	hyper	1.1111863994456e-10	0.468762146889832	9.38273506405813	ns	0.113526458666451	-0.190323528483147	-1.62231417579685	ns	0.3450281204159	-0.058484174670382	-0.961170783060216	hypo	1.29425167157801e-08	-0.527246321560215	-12.8726201073906
cg14355748	chrX	26158385	MAGEB18	OpenSea	3'UTR	hyper	1.04139346244411e-09	0.45964862260837	8.51341058070622	ns	0.727861799982329	-0.0679540278780116	-0.350714154681409	ns	0.146038593166945	0.0613221472305924	1.49699476470221	ns	0.00238602663929322	-0.398326475377777	-3.78760119654868
cg15484194	chr15	47215535		OpenSea	Intergenic	hyper	5.59417870299415e-08	0.396366656762052	7.04863338986159	ns	0.489238990002783	-0.106456622028654	-0.698736961288975	ns	0.621371808801435	0.00502150018567293	0.49966827430043	ns	0.00193880047390661	-0.391345156576379	-3.89899718412597
cg00128951	chr1	88927170		N_Shore	Intergenic	hyper	2.03034178846654e-08	0.406722974827201	7.41276220637949	ns	0.0721061351335113	-0.173518249691118	-1.85332636668333	ns	0.0563816112749393	-0.0591274130209675	-1.99399802494739	ns	0.000422571413552474	-0.465850387848169	-4.73884692394943
cg16003156	chr17	71580633	SDK2	OpenSea	Body	hyper	3.88267834270973e-10	0.456539319832175	8.89199914417822	ns	0.0225228826454271	-0.225871835383509	-2.3847218083393	ns	0.0152157004862093	-0.0974701516807095	-2.59259462602544	ns	1.98854831280198e-06	-0.554009471512884	-8.24919872143485
cg23221651	chr7	75834378	SRRM3	S_Shelf	5'UTR	hyper	4.84340921799757e-08	0.433709399374431	7.10010307523154	ns	0.338349001269134	-0.140044676109588	-0.970441618836919	ns	0.992139054907691	-0.0180639075355289	0.00994438355521758	ns	0.000884009057491301	-0.45177330690996	-4.32642415090859
cg10473581	chr11	104868214	CASP5;CASP5;CASP5;CASP5;CASP5;CASP5;CASP5;CASP5;CASP5;CASP5;CASP5;CASP5	OpenSea	Body	hyper	1.93219558594106e-10	0.448635893140078	9.16420610559262	ns	0.267782291790932	-0.141403403352093	-1.12573220396886	ns	0.877640522202181	-0.0152245584064465	-0.155433102639638	ns	0.000213925679702845	-0.463860451546524	-5.1305432972242
cg23813001	chr7	79435524		OpenSea	Intergenic	hyper	1.29444557594217e-08	0.44396783933724	7.57617218309362	ns	0.20920144392021	-0.170483320052062	-1.27882349270253	ns	0.548271039338875	-0.045617365238463	-0.608025188629301	ns	0.000769946281660914	-0.489585204575703	-4.40274446456064
cg05150791	chr4	24690745		OpenSea	Intergenic	hyper	5.97149470407087e-08	0.389334139775405	7.02535269309741	ns	0.0629374192233693	-0.175628770304869	-1.91946494394213	ns	0.0746180601699482	-0.0661285434930361	-1.85480286766009	ns	0.000246438284681727	-0.455462683268441	-5.04814664132602
cg05344282	chr1	209845403		N_Shelf	Intergenic	hyper	8.13631434296386e-09	0.445446081049033	7.74592018943189	ns	0.0107832788161233	-0.256893011757483	-2.69030352778268	ns	0.0175590832357555	-0.131611301462442	-2.53037125766687	hypo	1.6340251425288e-09	-0.577057382511475	-15.3221452361898
cg10762558	chr2	84071908		OpenSea	Intergenic	hyper	1.2820298308051e-09	0.481758076658145	8.43453129466557	ns	0.776391647639209	-0.0498320983765809	-0.286181407889321	ns	0.225085299857304	0.0856623606835225	1.24164869118179	ns	2.04960363808719e-05	-0.396095715974623	-6.58714365419596
cg11256458	chr6	114857540		OpenSea	Intergenic	hyper	3.95886604310532e-08	0.438923862080755	7.17229257510244	ns	0.0900214445787386	-0.212124712053839	-1.74250153431344	ns	0.224083508805555	-0.0886773758436264	-1.24441078096552	ns	2.39646682517617e-05	-0.527601237924381	-6.48405577875425
cg06563640	chr5	171723358		N_Shore	Intergenic	hyper	4.40055265105887e-09	0.450418131354307	7.9725526509981	ns	0.020917977326341	-0.24649641947315	-2.41627383503705	ns	0.0153787984769874	-0.119816320029751	-2.58798514968356	ns	7.09192886579609e-06	-0.570234451384059	-7.31310831908292
cg02997497	chr3	68053949	FAM19A1	N_Shelf	5'UTR	hyper	6.91941058477404e-08	0.427764325628308	6.97287284074087	ns	0.165108593638816	-0.183638581477637	-1.41711572279089	ns	0.435152111669348	-0.0633298648946751	-0.792241491515814	ns	0.000339862664537024	-0.491094190522983	-4.86290596726688
cg09192109	chr13	78604263	LINC00446	OpenSea	Body	hyper	2.15781818795235e-08	0.403702242253277	7.3907390028949	ns	0.22689183068425	-0.130577104920565	-1.22957055129932	ns	0.434814416049484	-0.0170358492868306	-0.792830957465235	ns	0.00365108644617446	-0.420738091540108	-3.56086831300586
cg21506443	chr16	8418498		OpenSea	Intergenic	hyper	4.43851676195627e-08	0.433760528013315	7.13132998000053	ns	0.202524609068797	-0.175126870671508	-1.29822921887836	ns	0.630969351991187	-0.0531317221677629	-0.485905523686034	ns	6.76681835657577e-06	-0.486892250181078	-7.34631741615072
cg08611587	chr11	111371006	BTG4	OpenSea	5'UTR	hyper	5.38652371461656e-11	0.457104417907728	9.67258463545709	ns	0.154492617734915	-0.163411611339149	-1.45465431337747	ns	0.305246513356346	-0.034850993802601	-1.04517131441307	ns	0.000121402169309682	-0.491955411710329	-5.46610352575739
cg13638086	chr10	54077226	DKK1	S_Shelf	3'UTR	hyper	2.50469833458428e-10	0.449562782599249	9.06254032603151	ns	0.331450648213276	-0.122498904048107	-0.984577960336464	ns	0.89454343343651	0.00394062855793165	0.133817132671264	ns	0.000391266186147411	-0.445622154041318	-4.78255492885138
cg20639675	chr12	103869290	C12orf42;C12orf42;C12orf42;C12orf42;C12orf42	OpenSea	5'UTR	hyper	2.08091686969531e-08	0.446231334943094	7.40386122558367	ns	0.222678244010175	-0.172299521510975	-1.24103383317697	ns	0.694270932680515	-0.0467969585582293	-0.39731466260835	ns	1.62075380434909e-05	-0.493028293501324	-6.74372889877471
cg14246093	chr3	22423137		OpenSea	Intergenic	hyper	7.74415107554478e-08	0.424228530581038	6.93282743152036	ns	0.109046624699613	-0.183766642518878	-1.64351701121219	ns	0.152650789875107	-0.0644523682929615	-1.47190832147028	ns	0.000988399251924905	-0.488680898874	-4.26502742787829
cg09470694	chr2	34774235		OpenSea	Intergenic	hyper	1.39564279825784e-08	0.414173156568058	7.54876877178237	ns	0.290918934865575	-0.138190647037584	-1.07197119108558	ns	0.891896935998334	-0.0217044467528178	-0.137197014331646	ns	0.000322905680102477	-0.435877603320876	-4.89222543059927
cg22624217	chr2	195208182	LOC101927406	OpenSea	TSS1500	hyper	2.99681421290757e-09	0.467282008273607	8.1153994143507	ns	0.86208951462532	-0.00102736831351413	0.174971602989135	ns	0.0516943331788611	0.130395696513438	2.03613407130984	ns	0.000938002351160853	-0.336886311760169	-4.2937848795966
cg24465935	chr6	153938192		OpenSea	Intergenic	ns	4.98630834054626e-07	0.426037980253636	6.2777533224651	ns	0.0328037210492058	-0.289954194619282	-2.2206579139102	ns	0.0973933587468375	-0.170131012672947	-1.71744159899844	hypo	2.93584922161532e-08	-0.596168992926582	-12.0024574859673
cg23452220	chr4	16846297	LDB2;LDB2	OpenSea	Body	hyper	5.56365337588752e-09	0.425161793167974	7.88580382070814	ns	0.0143476987320858	-0.3263246744488	-2.57401283484464	ns	0.0193577008986755	-0.206747920120308	-2.48763160132408	ns	2.71647393609715e-07	-0.631909713288281	-9.88378964529434
cg25164589	chr10	63540024		OpenSea	Intergenic	ns	0.204593420402701	0.113661560730157	1.29512859650229	ns	6.37592369064283e-06	0.492466121422342	5.2861307080426	hyper	6.09046089503143e-08	0.524433435377699	7.39256803183176	ns	0.00694084644185424	0.410771874647541	3.22123842251299
cg19014245	chr7	64333138		OpenSea	Intergenic	hyper	1.64191590848442e-13	0.261335726647423	12.1701331039517	ns	0.149738590196576	-0.0849533173868494	-1.47212919230917	ns	0.433814420374613	-0.0114526442672617	-0.794578144038582	ns	1.6588015603479e-07	-0.272788370914685	-10.3248508013406
cg17286074	chr1	3315497	PRDM16;PRDM16	OpenSea	Body	hyper	9.9340287769217e-09	0.430704741409679	7.67278992502303	ns	0.0139614306470847	-0.317717270996185	-2.58523797260266	ns	0.00753869223363658	-0.196581562474713	-2.88934930468643	ns	7.952075717201e-06	-0.627286303884392	-7.23250404723228
cg00427986	chr16	86122089		OpenSea	Intergenic	hyper	1.7882660266485e-08	0.445670188011865	7.45874170500005	ns	0.0165539047765374	-0.300465152320133	-2.51476960617384	ns	0.018924280269304	-0.175120411941796	-2.49758431856103	ns	1.90185172068369e-06	-0.620790599953661	-8.28344333282418
cg02697258	chr1	1911120	KIAA1751	Island	Body	hyper	5.77071666068091e-08	0.41839654568087	7.03754904099686	ns	0.0892064434114714	-0.18552552178611	-1.74711926326047	ns	0.0341741352798299	-0.0678514933133648	-2.23156721771414	ns	0.00171382231157991	-0.486248038994235	-3.96547304377118
cg13022347	chr12	110101905		OpenSea	Intergenic	hyper	1.32872054048857e-08	0.450103992590697	7.56665440246977	ns	0.892465188290477	-0.0049940750419204	0.136152017003591	ns	0.044164299628523	0.121597672874213	2.11149601400115	ns	0.00664240142878013	-0.328506319716484	-3.24441051597096
cg01767614	chr1	62892136		OpenSea	Intergenic	ns	0.000753900415203496	0.247595949242705	3.72684345310405	ns	0.00061297800493904	-0.464639793552039	-3.75716768550727	ns	0.00334644536831737	-0.395003432827529	-3.21902257980432	hypo	8.809729400821e-08	-0.642599382070233	-10.9138145795784
cg19511444	chr13	112788578		OpenSea	Intergenic	hyper	5.78025262498887e-11	0.429502886142799	9.64415062744044	ns	0.140215095555416	-0.15464579496635	-1.5085088574917	ns	0.347685847716988	-0.0338481082386878	-0.955799726296237	ns	2.04738944274015e-05	-0.463350994381487	-6.58785963675992
cg13509858	chr16	7949631		OpenSea	Intergenic	hyper	7.1019844987375e-08	0.428650872687761	6.96360622425127	ns	0.308499297672365	-0.148580281507133	-1.03309723922655	ns	0.913887595502073	-0.0280222235637007	-0.109157875597215	ns	0.00028214070689659	-0.456673096251461	-4.96985197668308
cg09624918	chr8	126204040	NSMCE2	OpenSea	Body	ns	5.34059337742619e-07	0.346854692808951	6.2538336108231	ns	0.000807672085023061	-0.443716989504767	-3.66017969268469	ns	0.00126723678252399	-0.346164107152249	-3.59997388592151	hypo	3.17915165084402e-08	-0.6930187999612	-11.9206270292863
cg25786816	chr21	31539881	CLDN17	OpenSea	TSS1500	hyper	3.95171073080246e-08	0.428275306132921	7.17294104809287	ns	0.413902572531955	-0.113990591191493	-0.826682682238737	ns	0.688995119353407	0.00646183865839056	0.404567086160031	ns	0.00640820586735985	-0.42181346747453	-3.26333946046206
cg09078959	chr5	23648869		OpenSea	Intergenic	hyper	2.5564660328908e-08	0.432460912031082	7.32952777315674	ns	0.186844427253035	-0.175085215304815	-1.34579651462899	ns	0.523946628823884	-0.0534555837960728	-0.645696798485616	ns	0.000208869505860189	-0.485916495827155	-5.1445268643443
cg10853543	chr2	60763626	BCL11A;BCL11A;BCL11A	OpenSea	Body	hyper	7.90221130371271e-09	0.459238586338776	7.75663450246054	ns	0.0596091751353418	-0.248205817855011	-1.94553733892035	ns	0.143537476094358	-0.119044965447231	-1.50672337255602	ns	1.43353056212214e-06	-0.578283551786006	-8.50298689338223
cg18060742	chr5	158743357	IL12B	OpenSea	3'UTR	hyper	4.97606430202592e-08	0.431754296127169	7.0904450725858	ns	0.0396724043052462	-0.2323097697095	-2.13519705150674	ns	0.0674585389624761	-0.110878873923734	-1.90548731504232	ns	1.3019959314206e-05	-0.542633170050903	-6.89179905834516
cg03264503	chr7	68084545		OpenSea	Intergenic	hyper	1.40625490209842e-10	0.466922556593371	9.28940750137566	ns	0.127122353873678	-0.178094103987597	-1.56190935318474	ns	0.286919910763803	-0.0467721349457113	-1.08645292164888	ns	4.06825514032831e-05	-0.513694691539082	-6.14196195087579
cg24060494	chr4	16889790	LDB2;LDB2;LDB2;LDB2;LDB2	OpenSea	Body	hyper	5.78407164552743e-10	0.442079913338272	8.73819588590961	ns	0.286469997374391	-0.143574228651363	-1.08206773569681	ns	0.946361139927145	-0.0192392530249739	-0.0679080552456673	ns	2.83967046479207e-05	-0.461319166363246	-6.3732298141572
cg01712852	chr4	31062057	PCDH7;PCDH7	OpenSea	Body	hyper	5.27030052736336e-08	0.437820801790355	7.06992250951773	ns	0.434963827969417	-0.115661864327944	-0.789609431668886	ns	0.758330229267995	0.00747523617559387	0.310824358290159	ns	0.000695357536120893	-0.430345565614761	-4.45928150079935
cg19286989	chr7	3864567	SDK1	OpenSea	Body	hyper	8.69494393057661e-08	0.425681113206188	6.89170289190461	ns	0.149309895114453	-0.186815740550766	-1.47372655027219	ns	0.386461343589124	-0.0670929274615254	-0.88036326195149	ns	0.000358329809028967	-0.492774040667714	-4.83266333602318
cg23579864	chr10	75832569	VCL;VCL	OpenSea	Body	ns	0.0010398367824488	0.28046962152333	3.60949406674055	ns	5.11317253781477e-06	0.570110239432486	5.35819134325657	hyper	3.91844381028273e-08	0.648992320485922	7.57130848065716	ns	0.0113092907112306	0.368522698962592	2.96394799575672
cg23520574	chr11	4928572	OR51A7	OpenSea	TSS200	hyper	1.77796795237665e-09	0.472711136984348	8.31104837238654	ns	0.0116027118515965	-0.288007251182453	-2.66072212444255	ns	0.011804801546771	-0.155057243905605	-2.70134633611879	hypo	8.17375519332955e-08	-0.627768380889954	-10.9853312570185
cg24950947	chr6	29394863	OR11A1	OpenSea	1stExon	hyper	2.76621598410846e-08	0.425058894375571	7.30110626154591	ns	0.251957138169836	-0.153099192772032	-1.1644482876405	ns	0.771080516249576	-0.0335513787289031	-0.293913068339484	ns	7.74822761832273e-05	-0.458610273104474	-5.73894729880638
cg15970584	chr12	72424990	TPH2	OpenSea	Body	hyper	5.00906324572347e-08	0.423012106972561	7.08808308457849	ns	0.134439677351007	-0.186008622824324	-1.53154638996866	ns	0.33867567462007	-0.0670364677382913	-0.974122640900298	ns	0.000167142015897737	-0.490048574710852	-5.27558400284625
cg10586082	chr5	139426773		S_Shelf	Intergenic	hyper	3.10122240345438e-08	0.321668826344087	7.2599591881748	ns	0.167971717655112	-0.109735601337597	-1.40731756124488	ns	0.275459207489427	-0.0192662439283228	-1.11323186685576	ns	0.00187261881120585	-0.34093507027241	-3.91769385159801
cg23269320	chr7	81372100	HGF;HGF;HGF;HGF	OpenSea	Body	ns	1.96009652861053e-07	0.425014905465848	6.60459506988786	ns	0.00309317018633412	-0.304599959130565	-3.17345441244457	ns	0.00512963554322336	-0.185064516968295	-3.04716483841895	hypo	2.92314966935512e-09	-0.610079422434143	-14.5949439290546
cg23844102	chr20	42660188	TOX2;TOX2;TOX2;TOX2	OpenSea	Body	hyper	5.3992717971747e-09	0.441844434696347	7.89687842162374	ns	0.076827110770742	-0.203251369321036	-1.82203603594847	ns	0.218171209964381	-0.0789826220626886	-1.26090491780801	ns	2.57773895515899e-07	-0.520827056759036	-9.92994191096685
cg07737918	chr19	52324288	FPR3	OpenSea	5'UTR	hyper	3.36558354427828e-08	0.377542806496924	7.23055427244186	ns	0.0704346238729555	-0.235209181642437	-1.86482471346069	ns	0.180738590649428	-0.129025267315177	-1.37415017612488	ns	6.0322863898412e-06	-0.506568073812101	-7.4280493305264
cg01077219	chr14	101416517		OpenSea	Intergenic	hyper	2.75756818551289e-10	0.459401013943527	9.02499462816502	ns	0.689361334084433	-0.0773320957489017	-0.40298321861073	ns	0.178996976482433	0.0518744394227153	1.37984805513546	ns	0.000617918397196016	-0.407526574520812	-4.52506250868248
cg10716641	chr16	58914220		OpenSea	Intergenic	hyper	5.26270178603985e-09	0.429527848908079	7.90634317694211	ns	0.207371674523423	-0.148895574519291	-1.28409439194404	ns	0.472140971552382	-0.0280908670138936	-0.729268114191388	ns	0.00131332577440435	-0.457618715921973	-4.1097039082666
cg08060810	chr11	55587104	OR5D18	OpenSea	TSS200	hyper	3.02213641711691e-10	0.439765614030731	8.9892980790029	ns	0.13076061348693	-0.170585952268375	-1.54664080698241	ns	0.375836491148198	-0.0469018733222317	-0.900519636791727	ns	2.53566383407546e-06	-0.486667487352962	-8.06424665783747
cg06381284	chr2	166985473	SCN1A;LOC101929680	OpenSea	5'UTR	ns	8.80924137632885e-05	0.341124620047095	4.48873148851072	ns	0.0340235669726216	-0.293412208348149	-2.2043843755327	ns	0.124845245444146	-0.197470908959904	-1.58416365669826	hypo	2.306789469261e-08	-0.538595529006999	-12.2532268210241
cg08985173	chr20	40619755		OpenSea	Intergenic	hyper	4.41027705237532e-09	0.44230112641543	7.97173458024807	ns	0.13387254044886	-0.181337294079061	-1.53385132697391	ns	0.338539547896375	-0.0569401022747213	-0.974401978831525	ns	8.59732831709834e-05	-0.499241228690151	-5.67519836322895
cg02602700	chr2	18223165		OpenSea	Intergenic	hyper	2.49871002405963e-08	0.437072521398923	7.33776997810859	ns	0.147711498627091	-0.196275047700008	-1.47971468463602	ns	0.394801970319238	-0.0733484010565614	-0.8647895018877	ns	0.000110320687044873	-0.510420922455484	-5.52373270533626
cg22159954	chr12	55845234	OR6C2	OpenSea	TSS1500	hyper	4.98848392964236e-08	0.447430338158011	7.08955424727456	ns	0.0565888696188546	-0.253674995861612	-1.97031058594721	ns	0.15510905225504	-0.127835213254671	-1.46280457544432	ns	3.60483781833945e-07	-0.575265551412682	-9.63759105768803
cg04740812	chr12	72670755	TRHDE	S_Shelf	Body	hyper	7.45045743050985e-08	0.434078316707562	6.94657028635886	ns	0.0947496347793422	-0.2258833371204	-1.71638280658931	ns	0.270298124865406	-0.103798810546398	-1.1255535383086	ns	4.43257403366716e-06	-0.53787712725396	-7.6501964192949
cg13770812	chr21	30560298		OpenSea	Intergenic	hyper	4.28075309036178e-08	0.420184789280029	7.14428627724015	ns	0.918540768187799	-0.0105742122042067	0.102997494622133	ns	0.0337483193142221	0.107602759780801	2.23735861086266	ns	0.0206926192425433	-0.312582029499228	-2.64422221944435
cg02931193	chr8	20831946	LOC286114	OpenSea	Body	hyper	4.2610299432563e-09	0.409861266480433	7.98449679998401	ns	0.182546709764559	-0.155248962765282	-1.35936731665159	ns	0.531076515965257	-0.0399754815676604	-0.634559727058644	ns	6.9223593685177e-05	-0.449836748048093	-5.80843966256852
cg01803704	chr14	101453206	SNORD114-26;SNORD114-27	OpenSea	TSS200	hyper	2.44179888407238e-08	0.400692122910638	7.34608283359853	ns	0.218252160348629	-0.136551246579003	-1.25325088280011	ns	0.457214606479278	-0.0238565870103854	-0.754313758450376	ns	0.00278262549015666	-0.424548709921024	-3.70542120512154
cg26445167	chr2	22754600		OpenSea	Intergenic	hyper	3.96605222818619e-09	0.445274920830356	8.01111503351487	ns	0.268411996253707	-0.151564466257221	-1.12422610368503	ns	0.83953355104249	-0.0263308947736837	-0.204459723801583	ns	0.000201582486652682	-0.47160581560404	-5.16531639656394
cg07392358	chr5	1410090	SLC6A3	OpenSea	Body	hyper	5.61677865913608e-08	0.445060871622661	7.04719477860534	ns	0.123658341767753	-0.206541092028734	-1.57677964709575	ns	0.370281203328787	-0.0813677218848606	-0.911206558530872	ns	7.55860578410524e-06	-0.526428593507521	-7.26816414846645
cg02251680	chr12	32638839	FGD4	OpenSea	TSS200	ns	1.28853848961139e-05	0.301551895632258	5.15397568730373	ns	5.38286140180072e-05	-0.527517937931869	-4.5842890065333	ns	8.89947315938782e-05	-0.442706467285296	-4.60397233587882	hypo	8.47213559805521e-08	-0.744258362917554	-10.9510615572475
cg25761955	chr20	61679122		S_Shelf	Intergenic	hyper	5.74041435158584e-08	0.423072346901678	7.0394270144782	ns	0.126171580892196	-0.190748421310674	-1.56595773061591	ns	0.347317919706854	-0.0717593237445773	-0.956541629021354	ns	4.51026229644321e-05	-0.494831670646255	-6.07647839205455
cg06831439	chr15	92509585	SLCO3A1;SLCO3A1	OpenSea	Body	hyper	1.1192307480408e-08	0.449383550863268	7.62921012079205	ns	0.00366887976316834	0.379708860385964	3.10946371854655	ns	3.50908760317205e-06	0.506097984066258	5.81391948766407	ns	0.301080405127025	0.0567144332029901	1.07841955322011
cg10098021	chr6	30653732	KIAA1949;KIAA1949	N_Shore	1stExon	ns	0.314712044026034	0.0432916635467356	1.02151890311547	ns	4.44344685006237e-05	0.388829645827718	4.64797639015092	hyper	2.22634131192385e-08	0.401005426200237	7.80287609396731	ns	0.0247239657680122	0.357713762653501	2.54930653838497
cg07702051	chr20	37796097		OpenSea	Intergenic	hyper	1.66946423193549e-08	0.422796746242525	7.48367409527678	ns	0.851257905987133	-0.0595448719767329	-0.188876844727784	ns	0.183963053194378	0.0593667129039774	1.36371367239386	ns	0.00136562459488508	-0.363430033338548	-4.08847303492429
cg04196263	chr5	75672341		OpenSea	Intergenic	hyper	8.67587349047528e-09	0.410028698299715	7.72237336837821	ns	0.0672113780581282	-0.184447077546231	-1.88767275175587	ns	0.138923075251921	-0.0691265061494361	-1.52503861460024	ns	1.16439534190093e-05	-0.479155204449151	-6.96808163462251
cg00633232	chr5	1723907		N_Shore	Intergenic	hyper	4.2689523287761e-08	0.433168572582399	7.14527478107736	ns	0.274303050948647	-0.158161985800619	-1.11025702062525	ns	0.824375169147593	-0.0363333247618189	-0.224097288574033	ns	0.000215430538890609	-0.469501897344218	-5.12644813886211
cg23530543	chr11	124788414	HEPN1	N_Shelf	TSS1500	hyper	3.49101397189372e-08	0.433242436808724	7.21741235146678	ns	0.00797811811658159	-0.306364698340897	-2.8103658678741	ns	0.00325159775525616	-0.184515262988443	-3.2304835083635	ns	9.64836652803923e-06	-0.617757699797167	-7.09765743302268
cg11099959	chr11	125109947	PKNOX2	OpenSea	5'UTR	hyper	1.81277353875778e-09	0.435865751617362	8.30375081938351	ns	0.00138924874362184	-0.406678434949786	-3.46677011710597	ns	0.000729537599601588	-0.284091192307403	-3.81209616852974	hypo	3.5723513310578e-10	-0.719956943924765	-17.3815508917064
cg04993019	chr7	131568182		OpenSea	Intergenic	hyper	3.98504123829256e-08	0.445058959321097	7.16993044338235	ns	0.0813929392826947	-0.239992932699506	-1.79329138850483	ns	0.240661746258991	-0.114820100390448	-1.19984569687412	ns	3.08651332105584e-07	-0.559879059711545	-9.77206351357045
cg15106165	chr8	126930447		OpenSea	Intergenic	hyper	7.17576019773472e-08	0.420331459037417	6.95992994498315	ns	0.244047786906746	-0.159021976967386	-1.18446276460835	ns	0.706957005324891	-0.0408037541131125	-0.379962655509456	ns	0.000465829910495601	-0.46113521315053	-4.68370291088323
cg18651840	chr12	20847337	SLCO1C1;SLCO1C1;SLCO1C1;SLCO1C1	OpenSea	TSS1500	hyper	1.55394542412177e-08	0.443130050474391	7.50970790106379	ns	0.277719396918175	0.157868176427098	1.10225376128547	ns	0.00271563291508015	0.28249850312302	3.30200104677486	ns	0.0457367542213237	-0.16063154735137	-2.21662029023236
cg07154016	chr10	119332255		OpenSea	Intergenic	hyper	5.39196583783928e-08	0.413576097010643	7.06177367345338	ns	0.104818354174315	-0.178088477030715	-1.66419842835532	ns	0.143008949178243	-0.061770199746472	-1.50879673435815	ns	0.000812226665650543	-0.475346296757115	-4.37316620355349
cg15766408	chr4	16850240	LDB2;LDB2	OpenSea	Body	hyper	2.34965798873706e-08	0.375263815657751	7.35996746845375	ns	0.248508900429868	-0.116601810379294	-1.17311682024631	ns	0.588575126785874	-0.0110588622255512	-0.547463051222562	ns	0.00388244793890887	-0.386322677883302	-3.52826716580587
cg03224685	chr11	99881593	CNTN5;CNTN5;CNTN5;CNTN5	OpenSea	Body	hyper	3.67107773924226e-08	0.43394399682978	7.19935989823883	ns	0.321710290395281	-0.144033839260827	-1.00488030587529	ns	0.965961486640581	-0.021987090152451	-0.0430730401574204	ns	0.000295167396903346	-0.455931086982231	-4.9438373242536
cg12517523	chr11	56127508	OR8J1	OpenSea	TSS200	hyper	3.17214210677543e-08	0.440646867774149	7.25182840210235	ns	0.082463266177654	-0.236682187227722	-1.78675117663229	ns	0.235075744076433	-0.112750255666243	-1.2145974537337	ns	1.0577964422973e-06	-0.553397123440391	-8.74372855135295
cg22296322	chr7	56517941		S_Shelf	Intergenic	hyper	2.79638648146962e-09	0.454433189604234	8.1412376222093	ns	0.208862780459553	-0.156402877062747	-1.27979642473279	ns	0.507798334528162	-0.0285935424865563	-0.671229673663453	ns	0.000895362178609072	-0.483026732090791	-4.31939296496667
cg17295119	chr15	73735291	C15orf60	N_Shore	TSS1500	hyper	2.14616555218414e-09	0.307177656823232	8.24030872197092	ns	0.127514273680187	-0.108355418566058	-1.56024771104483	ns	0.235097149147505	-0.0219617025845236	-1.21454042919932	ns	0.000226878499796911	-0.329139359407756	-5.09624201646275
cg18591136	chr10	121282670	RGS10;RGS10	OpenSea	Body	hyper	2.64801115757906e-09	0.395145593660429	8.1616096775214	ns	0.0022934975402781	0.384471994322076	3.28429939667586	hyper	1.03497449841374e-10	0.495606692539071	10.1677148292276	ns	0.481482100351018	0.100461098878643	0.72539099219795
cg06573629	chr7	55507738		OpenSea	Intergenic	ns	1.11045022783892e-06	0.398875898977569	5.9995178791034	ns	2.05151608519176e-05	0.508043509011053	4.9032121874642	hyper	6.21335048894567e-08	0.620227355598494	7.38451021693059	ns	0.0109021085741482	0.221351456620925	2.98328234383325
cg12743974	chr7	21788358	DNAH11	OpenSea	Body	hyper	4.18262366940746e-09	0.458266951885197	7.99138472020841	ns	0.193339473331638	-0.179497073643134	-1.32573603480304	ns	0.620003245083373	-0.0506094934254225	-0.501638662285517	ns	2.98760717121128e-06	-0.508876445310619	-7.94109363135465
cg24617884	chr20	38659074		OpenSea	Intergenic	hyper	1.16090005826466e-08	0.443109990986148	7.61586880854972	ns	0.027361995251195	-0.265110301093853	-2.30057835813229	ns	0.0173738817513703	-0.140485616128999	-2.5349995226078	ns	3.60794278521454e-05	-0.583595607115147	-6.21867694925015
cg03247217	chr2	22754281		OpenSea	Intergenic	hyper	4.47843380463352e-10	0.463018154423293	8.8367796615285	ns	0.124580481654182	-0.188205811173154	-1.57278835926983	ns	0.374180771071226	-0.0579819552416033	-0.903693939388544	ns	6.8456104787619e-07	-0.521000109664896	-9.09713462617464
cg02516017	chr16	51335738		OpenSea	Intergenic	hyper	1.32672322951387e-08	0.443767836278214	7.56720215827237	ns	0.294380567982626	-0.142983150767509	-1.06418991378422	ns	0.909237669223453	-0.0181734468142616	-0.115078573045632	ns	2.0273933145902e-05	-0.461941283092476	-6.59436297495579
cg20038225	chr14	58064661	SLC35F4	OpenSea	TSS1500	hyper	4.61060813304861e-11	0.460792691521817	9.73542672444572	ns	0.191501704822367	-0.157048796113196	-1.33135899841827	ns	0.532556793660675	-0.0274508516226846	-0.632257587764654	ns	9.23591458516871e-05	-0.488243543144502	-5.63147666937741
cg13045204	chr4	16761101	LDB2;LDB2;LDB2;LDB2;LDB2	OpenSea	Body	hyper	1.05422973531501e-10	0.480142961538631	9.40364927937974	ns	0.0139655679406414	-0.280442179470033	-2.58511623541795	ns	0.00285755890249204	-0.145401971537293	-3.28182213468254	ns	2.68208704062693e-06	-0.625544933075925	-8.02194507906266
cg25104619	chr2	172571880	DYNC1I2;DYNC1I2;DYNC1I2;DYNC1I2;DYNC1I2;DYNC1I2;DYNC1I2	OpenSea	Body	hyper	2.09743137536824e-10	0.304952572160324	9.13200239961809	ns	0.174293366437305	-0.09691298070483	-1.38613762389507	ns	0.313160845710942	-0.0111450697847389	-1.02788208955943	ns	0.000436698167803922	-0.316097641945063	-4.72021647838892
cg19391924	chr17	77435263	HRNBP3	OpenSea	5'UTR	ns	0.00457094916031107	0.250807437986719	3.05121160939478	ns	1.16409861483245e-05	0.577940494125595	5.08922286403473	hyper	6.01028239539449e-09	0.64848008605936	8.35061079210865	ns	0.0188825477109403	0.397672648072641	2.69287259861364
cg02506248	chr12	130502267		OpenSea	Intergenic	ns	0.00362005187302319	0.292947001318623	3.14152440408326	ns	1.25781881682112e-05	0.540353995336782	5.06384810514808	hyper	5.23098369835249e-08	0.622745339457645	7.45403729898944	ns	0.0203826153775927	0.329798338139022	2.65225156845529
cg14178021	chr2	66610324	LOC729348	OpenSea	TSS200	hyper	3.63850138710927e-08	0.439734480812434	7.20255841589306	ns	0.0618728571336982	-0.230794072363004	-1.92767223562122	ns	0.123804319396648	-0.107118749634506	-1.58874914368356	ns	2.61917683305677e-05	-0.546853230446941	-6.42588227711658
cg01905058	chr7	3037669	CARD11	OpenSea	5'UTR	hyper	3.24577825054481e-10	0.463914061278072	8.96152627244747	ns	0.40677450757096	-0.121893077809066	-0.839491516362225	ns	0.605828905837456	0.00858275192539204	0.522166166869953	ns	0.000584247732362423	-0.45533130935268	-4.55638338520269
cg26927451	chr5	168979172		OpenSea	Intergenic	hyper	4.92675437112805e-08	0.412825515227134	7.09400430102723	ns	0.715914803646086	0.0264571785023872	0.366822131816544	ns	0.00565151821288991	0.142564354660019	3.00772978049408	ns	0.048238536163078	-0.270261160567115	-2.18735915511789
cg00771316	chr2	105849570		N_Shelf	Intergenic	hyper	8.85904785709565e-11	0.478224736613312	9.47295542330625	ns	0.143797967787659	-0.185167077932438	-1.49459718967978	ns	0.413381670122263	-0.0506663707599436	-0.830834870296894	ns	3.08053236538178e-06	-0.528891107373256	-7.91824105168597
cg19202990	chr4	155640779		OpenSea	Intergenic	hyper	1.51255359649857e-08	0.44161435030478	7.51951708843682	ns	0.16179158790382	0.18068844347717	1.42863529555932	ns	0.000422618104666085	0.304892479500389	4.01954254570141	ns	0.144548291415866	-0.136721870804391	-1.55573246686747
cg10453337	chr5	7502014	ADCY2	OpenSea	Body	hyper	4.70871721160037e-09	0.450513126345819	7.94748164865648	ns	0.094171175054329	-0.182576049609904	-1.71951889968724	ns	0.105222512052666	-0.0558692328251421	-1.67652398880838	ns	0.000338877107509597	-0.506382359170961	-4.86456783589453
cg24222506	chr16	85877118		N_Shore	Intergenic	hyper	8.13820608097062e-09	0.454741926240287	7.74583489084561	ns	0.0877975854005606	-0.221711958034036	-1.75518595373814	ns	0.25686557342267	-0.0938157912789558	-1.1584441470791	ns	2.3595682545906e-07	-0.548557717519242	-10.0081851495256
cg06742803	chr20	2374497	TGM6;TGM6	OpenSea	Body	hyper	7.48581402759867e-09	0.400414730521077	7.77651425460713	ns	0.228338665815352	-0.136675962190092	-1.2256708972134	ns	0.628061887875192	-0.0240593192310391	-0.490064686449153	ns	0.000800939299610806	-0.424474049752116	-4.38090363829102
cg13754617	chr8	73107373		OpenSea	Intergenic	hyper	5.11300008226495e-09	0.431593175767185	7.91700920554324	ns	0.137135535429519	-0.171440546073281	-1.52069588059952	ns	0.294416933487211	-0.0500549653887599	-1.0693462487407	ns	0.00022590006404543	-0.481648141155945	-5.09876064112992
cg15704225	chr2	81427138		OpenSea	Intergenic	hyper	4.12788601658759e-10	0.472469839213035	8.8682907039545	ns	0.217982412164549	-0.169209495199547	-1.2540014241444	ns	0.704435722438469	-0.0363273529208811	-0.383401712158548	ns	1.87359345539384e-05	-0.508797192133916	-6.64677585323899
cg21629640	chr6	98493397		OpenSea	Intergenic	hyper	8.87100506920822e-08	0.42500305559699	6.88458981821066	ns	0.0810860900427119	-0.222927921508646	-1.79517979585601	ns	0.156826069771826	-0.103395812121992	-1.45651432750901	ns	0.000139962026208213	-0.528398867718983	-5.38096182126466
cg04982052	chr2	151352580		OpenSea	Intergenic	hyper	3.0565162079397e-08	0.440838040927585	7.26518211069064	ns	0.0240828698076833	0.311752601148616	2.35594771064842	ns	1.44107479002745e-05	0.435738300159499	5.28302998613803	ns	0.879325002339743	-0.00509974076808623	-0.154940769982054
cg03075487	chr10	125257350		OpenSea	Intergenic	hyper	2.30669248511023e-08	0.42347833584973	7.36663184629075	ns	0.049496288834845	-0.213161914664378	-2.03333956842008	ns	0.0932723829670265	-0.0940586327066417	-1.74010618423507	ns	9.46556355259068e-06	-0.517536968556372	-7.11092564527236
cg17039853	chr5	63277475		OpenSea	Intergenic	hyper	6.54941177209156e-10	0.437283199570368	8.69048472706401	ns	0.359848523470392	-0.124401899427696	-0.927579239736981	ns	0.787323399867536	-0.00141599954853044	0.272493861111113	ns	0.000546500296536431	-0.438699199118898	-4.59380760322562
cg02140020	chr12	2613914	CACNA1C;CACNA1C;CACNA1C;CACNA1C;CACNA1C;CACNA1C;CACNA1C;CACNA1C;CACNA1C;CACNA1C;CACNA1C;CACNA1C;CACNA1C;CACNA1C;CACNA1C;CACNA1C;CACNA1C;CACNA1C;CACNA1C;CACNA1C;CACNA1C;CACNA1C;CACNA1C	OpenSea	Body	hyper	6.10201282773518e-08	0.375980570682629	7.01764506268583	ns	0.186059809608744	-0.125111460810583	-1.34825599291793	ns	0.23723109912152	-0.0193669253060934	-1.20887482083562	ns	0.00423408556001883	-0.395347495988723	-3.48231495940651
cg21263182	chr16	13491047		OpenSea	Intergenic	hyper	4.02014611092463e-08	0.369493075232409	7.16678703654341	ns	0.305881199164595	-0.109413990570331	-1.03878727739971	ns	0.808226994517539	-0.00549406316121615	-0.245116210399633	ns	0.0078212474606782	-0.374987138393625	-3.15829755928755
cg04339692	chr15	48666418		OpenSea	Intergenic	hyper	3.92660294121569e-09	0.39558758674049	8.01482669731896	ns	0.165478266315761	-0.138684999410769	-1.41584317962819	ns	0.34449637101173	-0.0274259906400066	-0.962248747956598	ns	0.000616785487656745	-0.423013577380496	-4.52608724582579
cg04464671	chr4	16752670	LDB2;LDB2;LDB2;LDB2;LDB2	OpenSea	Body	hyper	1.0548612320291e-08	0.450381906971662	7.6508445189351	ns	0.0679812177569843	-0.232113504160782	-1.8821317609896	ns	0.0941111178947865	-0.105443592825002	-1.73542555792727	ns	0.000113407418217481	-0.555825499796664	-5.50708946040985
cg02694521	chr13	114055881		N_Shore	Intergenic	ns	0.000274163494279778	0.270115482328726	4.08969117768593	ns	9.80332506322557e-05	0.487581162632881	4.38409783173573	hyper	2.34843158740892e-08	0.563551142037836	7.78088639623245	ns	0.054889097890422	0.29343565970911	2.11600613354161
cg06002471	chr21	32014696	KRTAP20-3	OpenSea	TSS1500	hyper	1.76880962183729e-08	0.39437250150101	7.46270767188105	ns	0.346670206847468	-0.119405863823704	-0.953643788344676	ns	0.945108193966854	-0.00848859777654531	0.0694969349680453	ns	0.00112292314761649	-0.402861099277555	-4.19512010456779
cg04971446	chr16	8348340		OpenSea	Intergenic	hyper	2.3762521419837e-08	0.418434222984726	7.35590410314785	ns	0.0719664807871851	-0.192817534304913	-1.85427828544124	ns	0.166880719964021	-0.0751329090904587	-1.4207456717263	ns	1.5738797502053e-05	-0.493567132075184	-6.76345888490936
cg02544766	chr3	70330773		OpenSea	Intergenic	hyper	4.36259658081304e-08	0.42584462087393	7.13750562494934	ns	0.244789504504216	-0.159100820759849	-1.18256590707125	ns	0.751807310466106	-0.0393320211390558	-0.319511342561794	ns	2.98271725990518e-05	-0.465176642012986	-6.34133489578989
cg18116418	chr1	152553244	LCE3D	OpenSea	TSS1500	hyper	3.55587588136625e-08	0.435099897853902	7.21080302534355	ns	0.662458946978004	-0.06370412881599	-0.440178204375744	ns	0.413657227472254	0.0586677174554201	0.830338595272142	ns	0.000203905939949433	-0.376432180398482	-5.15860338143429
cg22193912	chr17	79881523	MAFG;MAFG	S_Shore	TSS200	hyper	3.25713381165935e-08	0.259096253969689	7.24232366632067	ns	0.382148656601302	0.12304810721824	0.884857106738323	ns	0.00422510116397386	0.195918928647215	3.12560241565408	ns	0.0461917077443131	-0.0631773253224741	-2.21118857222918
cg10607527	chr5	163636568		OpenSea	Intergenic	hyper	7.36344433773231e-08	0.429560732407223	6.95074736673924	ns	0.604790463795964	0.0830259214011076	0.522145895022936	ns	0.0269632384321493	0.203839877390639	2.3398846896451	ns	0.00981097102613683	-0.225720855016584	-3.03886695085884
cg25411488	chr15	47691812	SEMA6D	OpenSea	5'UTR	hyper	2.11251486482399e-09	0.438212963108003	8.24623947463968	ns	0.104453276833949	-0.184188745563235	-1.66601625925567	ns	0.24145105052503	-0.0609413496891089	-1.19778190597263	ns	2.30279652955995e-05	-0.499154312797112	-6.51025489198254
cg26655004	chr13	114302328		Island	Intergenic	ns	0.00587708539717648	0.212720884860456	2.95265813317772	ns	9.11178692874422e-05	0.46034191662143	4.40862524948771	hyper	5.00738219402205e-08	0.520169665488434	7.4717251019087	ns	0.0492471112104749	0.307448780627977	2.17596539281863
cg13518677	chr4	187085260	FAM149A;FAM149A	OpenSea	Body	hyper	1.35453200091743e-10	0.41832132624821	9.30422792553483	ns	0.121937253559494	-0.151667465923631	-1.58429425781857	ns	0.159946451717259	-0.0340145929163225	-1.44522268613759	ns	0.000150515832318466	-0.452335919164532	-5.33768560384533
cg07294785	chr6	32976018	HLA-DOA	S_Shore	Body	ns	0.00386218674460523	0.220085155089187	3.11655788180785	hyper	2.88248538613339e-08	0.691178888216765	7.05636947515639	hyper	4.41498531113995e-10	0.753077838085599	9.49629678179419	ns	0.000938068714356183	0.532992682996412	4.29374596982852
cg09635317	chr12	26800043	ITPR2	OpenSea	Body	hyper	1.54376745885885e-10	0.416219533372887	9.25255984612803	ns	0.187037027973932	-0.140055705914558	-1.34519400061471	ns	0.446721453040937	-0.0229939621534334	-0.772211981512019	ns	0.000252912908836987	-0.439213495526321	-5.03310161371015
cg01057527	chr8	69241923		N_Shore	Intergenic	hyper	3.58564866805598e-09	0.439186971744866	8.04858218898058	ns	0.184086329118397	-0.161623976263756	-1.35447763526736	ns	0.480076185395746	-0.0381026404605128	-0.716141241215056	ns	0.000290437023490434	-0.477289612205379	-4.95314277739851
cg07728243	chr2	1642123	PXDN	OpenSea	Body	ns	1.47511265331091e-07	0.399596393054423	6.70470399619076	ns	0.00688796363145831	0.37027896804201	2.86802761022538	hyper	4.58700936920783e-08	0.482665453588566	7.50727559881229	ns	0.651741390551834	0.0830690605341432	0.462320696737951
cg15106030	chr4	74528435		OpenSea	Intergenic	hyper	7.53647701533439e-08	0.418182408850875	6.94248916254398	ns	0.00258353427504688	-0.36900444263572	-3.24036080259502	ns	0.00203678467928623	-0.251390640146411	-3.41528053381801	ns	3.92983238621887e-07	-0.669573048997287	-9.56344319431713
cg08465346	chr12	54441458	HOXC4	Island	5'UTR	ns	0.790797906013576	-0.0358969190501411	0.267516318313035	hypo	5.02354418343838e-08	-0.691349172572815	-6.87183876820749	hypo	7.24161478262468e-09	-0.701445181055667	-8.27163685069876	ns	0.000424179422191846	-0.665548262005526	-4.73669381130333
cg22228557	chr4	5897746		S_Shelf	Intergenic	hyper	1.84927889413103e-09	0.436938053190097	8.29624854900143	ns	0.11952691387362	-0.183669474179145	-1.594964931292	ns	0.369331572978721	-0.06078064671943	-0.913043892126146	ns	1.97702197453522e-07	-0.497718699909527	-10.1661577229697
cg18765649	chr20	57350649		OpenSea	Intergenic	hyper	1.29990594427483e-08	0.399685924535639	7.57463888696183	ns	0.0981498441532195	-0.162037016815575	-1.69826515333671	ns	0.204366502540809	-0.0496253505399262	-1.30078548538707	ns	0.000108341298102503	-0.449311275075565	-5.53466490554297
cg12438155	chr1	4223893		S_Shelf	Intergenic	hyper	7.23929417506811e-11	0.459945990498079	9.55371789964732	ns	0.0735292622681055	-0.234934440595559	-1.84371462192878	ns	0.10674056750624	-0.105574630767975	-1.6688879229969	ns	7.36005221830677e-06	-0.565520621266054	-7.28691548603544
cg06760904	chr2	1827764	MYT1L	OpenSea	Body	ns	1.07263607436185e-06	0.391207678367621	6.01152559565849	ns	1.26325113651265e-05	0.559963398967938	5.06243548143969	hyper	3.26228051590543e-11	0.669990558508831	10.721906346305	ns	0.0323399986011535	0.27878288014121	2.4051168540522
cg26741746	chr6	134871919		OpenSea	Intergenic	hyper	1.25077856844487e-08	0.407732140552128	7.58867563696526	ns	0.0506735491813884	-0.259473631904224	-2.0223541952809	ns	0.115224850573335	-0.144798967373938	-1.62780852026842	ns	2.7865106377028e-06	-0.552531107926066	-7.99325379129479
cg18594701	chr11	55111658	OR4A16	OpenSea	1stExon	hyper	8.71811919079524e-08	0.399621332748544	6.890758296124	ns	0.332054154096521	-0.121112488858941	-0.983333384175167	ns	0.969883478155745	-0.00871898902341295	-0.0381074159893757	ns	4.99334882484731e-05	-0.408340321771957	-6.01224436733803
cg27514181	chr12	31100025	TSPAN11	OpenSea	5'UTR	hyper	8.23975945825562e-10	0.427104604851453	8.60262905383805	ns	0.0259207920188989	-0.197448626882464	-2.32413333601908	ns	0.0141996812928447	-0.0773254567679927	-2.62238905674175	ns	8.55022080129046e-06	-0.504430061619445	-7.18173576842649
cg15467711	chr12	90547271		OpenSea	Intergenic	hyper	1.30471364645402e-09	0.466356717620519	8.4278901048084	ns	0.00125753132453708	0.405630432553838	3.50258332768568	ns	1.2558627229028e-07	0.536793259384609	7.1026892742696	ns	0.205277803596083	0.0704365417640901	1.33576487620795
cg07284231	chr8	700689		OpenSea	Intergenic	hyper	8.07110273206185e-10	0.439644164810542	8.61052715118629	ns	0.690292242472627	0.0147589192976461	0.40170660714375	ns	3.05621647961093e-05	0.138408840650611	5.00239877609263	ns	0.0350416113862835	-0.301235324159931	-2.36175203290401
cg13691257	chr1	58263321	DAB1;MIR548D2	OpenSea	5'UTR	hyper	4.09687634308936e-08	0.434318563252832	7.16001212105563	ns	0.301611334228247	-0.149228079537578	-1.04813986668332	ns	0.909079711305905	-0.0270759836227185	-0.115279771284186	ns	0.000176119870551691	-0.461394546875551	-5.24469082840583
cg01957034	chr13	112839350		OpenSea	Intergenic	hyper	4.18633485689722e-09	0.450492771709065	7.99105574641496	ns	0.114752045349758	-0.194799661104484	-1.6166334761725	ns	0.305999134612459	-0.0680985690613096	-1.04351379079295	ns	1.58686622628792e-05	-0.518591340770375	-6.75793094267334
cg24042978	chr2	167344458	SCN7A;SCN7A	OpenSea	TSS1500	ns	3.19933448552054e-05	0.357599653032614	4.84024057137125	ns	0.00225934787911522	-0.395798208695967	-3.2898176593615	ns	0.00701321707413009	-0.295223306280545	-2.91919874674111	hypo	5.64596350616171e-08	-0.652822959313159	-11.3441844714154
cg17168093	chr2	85531486	TCF7L1	OpenSea	Body	hyper	2.46645130777743e-09	0.36419614952545	8.18817973437061	ns	0.128809843706583	-0.124965175320872	-1.55478411753095	ns	0.0784351077936846	-0.0225350082668396	-1.82947651601335	ns	0.00103109714597001	-0.386731157792289	-4.24182520523171
cg23080750	chr14	77235795	VASH1	OpenSea	Body	hyper	7.02619637799262e-09	0.380940923541596	7.79980608784164	ns	0.056456857807751	-0.160942197517328	-1.97141929177674	ns	0.0658969107412921	-0.0538025627712544	-1.9171595349005	ns	6.76476457463502e-05	-0.43474348631285	-5.82269035773866
cg22203659	chr12	130910676	RIMBP2	S_Shore	Body	hyper	4.42584516695409e-10	0.424132662159713	8.84134314799444	ns	0.0722754935198326	-0.179587386304234	-1.85217408688385	ns	0.133334158878212	-0.0603000750718147	-1.54789694770829	ns	5.15889838690495e-06	-0.484432737231528	-7.54025797208181
cg23968213	chr11	2481965	KCNQ1;KCNQ1	OpenSea	TSS1500	hyper	7.93579294731458e-09	0.400711903374457	7.75507789383779	ns	0.257992418599608	-0.12820892659593	-1.14948134145118	ns	0.722706508320953	-0.0155087037718639	-0.358582847374001	ns	0.00160336474552437	-0.416220607146321	-4.00147131227617
cg24269511	chr12	5353030		OpenSea	Intergenic	hyper	8.40132278956277e-09	0.396401700257085	7.73416302554044	ns	0.178953056650531	-0.138999389279446	-1.37090574592744	ns	0.365438069128535	-0.0275114110821404	-0.920609649000387	ns	0.00105124846534369	-0.423913111339226	-4.23121754086517
cg18719217	chr8	143623495	BAI1	Island	Body	hyper	3.76770969817759e-08	0.435727268114248	7.1900386100002	ns	0.244408163446026	-0.15684593480558	-1.18354061686779	ns	0.713486226502552	-0.0342976406484479	-0.371078115540845	ns	0.000469706175428419	-0.470024908762696	-4.67902443439143
cg16664570	chr8	67091580	CRH	S_Shore	TSS1500	hyper	8.90029634173157e-08	0.41263611209435	6.8834202936473	ns	0.144113809660425	-0.201079208905662	-1.49338418109021	ns	0.420203578090241	-0.0850253023791258	-0.818608858291571	ns	2.71712824194084e-05	-0.497661414473476	-6.40193477806583
cg03981213	chr2	60766554	BCL11A;BCL11A;BCL11A	OpenSea	Body	hyper	5.30263259770476e-08	0.42270242369257	7.06773854365022	ns	0.181359478531205	-0.174493237283553	-1.36315965585219	ns	0.493539850278254	-0.0556081806200182	-0.694151141779338	ns	0.000284963447321293	-0.478310604312588	-4.96410987647038
cg22682546	chr10	54676588		OpenSea	Intergenic	hyper	3.29959461316322e-10	0.457723043668717	8.95513476993348	ns	0.0833235478719985	-0.197080711153979	-1.78154623757564	ns	0.146700834327709	-0.0683461051221521	-1.49444142528645	ns	1.4506217197844e-05	-0.526069148790869	-6.81846788313637
cg26808784	chr11	2017483	H19	Island	Body	ns	0.000341064985295064	0.307811299041135	4.01206475506617	ns	0.00417783830152909	0.334156871011492	3.06037665953605	hyper	4.83223414308529e-08	0.420728798866812	7.48615253544391	ns	0.378741097394063	0.112917499825677	0.912324111712509
cg17839502	chr11	29548822		OpenSea	Intergenic	hyper	6.28843251647774e-08	0.430392228952371	7.00692094329507	ns	0.0611172028357245	-0.232860512872421	-1.93357221870024	ns	0.141731340598732	-0.111812698479567	-1.51383445532202	ns	9.33353618846013e-06	-0.542204927431938	-7.12067880038312
cg08248747	chr3	159725004	IL12A-AS1	OpenSea	Body	hyper	1.7262019116786e-10	0.442365322585243	9.20853646278075	ns	0.383067149725121	-0.123182193986977	-0.883132337615231	ns	0.693373721471672	0.00123305299012255	0.398546488192759	ns	0.000173218224167311	-0.44113226959512	-5.25449138784396
cg11403491	chr21	43470825		OpenSea	Intergenic	hyper	5.52554621515213e-08	0.428718702264885	7.05303858275886	ns	0.0507823185101991	-0.224573028331364	-2.02135051944421	ns	0.10857970988057	-0.103995893319365	-1.65975758064188	ns	2.09349472102965e-05	-0.53271459558425	-6.57311765819021
cg15416972	chr10	131811870		N_Shore	Intergenic	ns	3.13812279008264e-06	0.374000178733492	5.64049404247839	ns	6.42621687690312e-05	0.498494386763362	4.5253128493646	hyper	8.20755460463759e-08	0.603681937032157	7.27256805066115	ns	0.0363693195284987	0.229681758298665	2.34160059042935
cg15773893	chr2	225702600	DOCK10	OpenSea	Body	hyper	8.41867526470949e-10	0.443407978153252	8.59442856508538	ns	0.245665355882011	0.116616168768294	1.18033142384034	ns	1.84986114481873e-06	0.241324662623896	6.05694086588189	ns	0.122121227180967	-0.202083315529356	-1.65747970176847
cg27069613	chr9	134189012		OpenSea	Intergenic	ns	0.00776504634924242	0.202929248497137	2.84178181861779	ns	0.000130903324133088	0.46123928235678	4.28684450648493	hyper	8.97465981553968e-08	0.5183131334966	7.23676649173651	ns	0.0551854863644617	0.315383884999462	2.11301836856171
cg07169660	chr17	41467212	LOC100130581;LOC100130581	OpenSea	TSS1500	hyper	7.90205116144132e-08	0.387284443118778	6.92565528550656	ns	0.991506669287023	0.0268866429017852	-0.0107197393485999	ns	0.165189454507198	0.135810392528941	1.42663986214861	ns	0.000764006973186158	-0.251474050589836	-4.40703379591846
cg23858719	chr7	112784675		OpenSea	Intergenic	hyper	7.21687070102957e-08	0.373521648808862	6.95789795551439	ns	0.314788036991416	-0.120034799198241	-1.01956418905585	ns	0.918737565612474	-0.0149818354707485	-0.102986685161153	ns	0.00135502612194568	-0.388503484279611	-4.09270705298758
cg23937330	chr2	32035757		OpenSea	Intergenic	hyper	6.40100978206723e-08	0.411618465480276	7.00059956048653	ns	0.342420727038456	-0.137818439012483	-0.962188127166356	ns	0.990272879418793	-0.0220507455961553	0.0123052756559016	ns	0.00019699260608564	-0.433669211076431	-5.17881912333726
cg04060317	chr12	5603248	NTF3;NTF3	N_Shore	TSS200	hyper	1.80488422391984e-09	0.458725088781409	8.30539236525118	ns	0.0200798369741615	-0.263598234542335	-2.43363571085283	ns	0.0152241177858521	-0.134581803322564	-2.59235561469546	ns	8.01840898208814e-06	-0.593306892103973	-7.22667733006802
cg13400731	chr3	39063247		OpenSea	Intergenic	hyper	6.34457978015619e-08	0.381183361156033	7.00375399216383	ns	0.604536712144737	-0.089473090883412	-0.522514174041848	ns	0.393132739938978	0.0177347294417223	0.867889307448253	ns	0.00458514427102309	-0.363448631714311	-3.44014729690749
cg17205797	chr21	32006620	KRTAP20-2	OpenSea	TSS1500	hyper	3.06381384097308e-08	0.392509383329207	7.26432427625207	ns	0.257810841378775	-0.136069179505048	-1.14992791661765	ns	0.754938566452602	-0.0256759154437086	-0.315338182649155	ns	0.000649100903570658	-0.418185298772916	-4.49759797928333
cg05599823	chr2	176486647		OpenSea	Intergenic	hyper	1.51070895713193e-08	0.412786169777259	7.51996055661903	ns	0.0521171301166596	-0.200260583613185	-2.00918382300996	ns	0.109151736383653	-0.0841644733633312	-1.65694414423368	ns	5.11715880064607e-06	-0.496950643140591	-7.54611670167509
cg19328797	chr5	163340797		OpenSea	Intergenic	hyper	8.18632406937025e-08	0.408696264106248	6.9131012855605	ns	0.758882118516305	-0.0460026309909789	-0.309309823441743	ns	0.201938341292596	0.0689431932889034	1.30801223650252	ns	0.0140086292786264	-0.339753070817345	-2.85097360548605
cg14566904	chr11	105386196		OpenSea	Intergenic	hyper	3.86874581157589e-10	0.443358366439424	8.89339172426606	ns	0.216263949584832	-0.160150182241935	-1.25879925206659	ns	0.727665265079458	-0.0354556416808471	-0.351886719756922	ns	2.14625031366034e-07	-0.478814008120271	-10.0925642665443
cg17500452	chr10	2219920		OpenSea	Intergenic	hyper	6.60421138637638e-08	0.428211039130074	6.98946935630384	ns	0.0202740837823561	-0.276660054592563	-2.42955408542831	ns	0.0272702097569995	-0.15622569983723	-2.33476389872715	ns	2.21337367661237e-05	-0.584436738967304	-6.53634060459231
cg08662931	chr1	173376027	LOC100506023	OpenSea	Body	ns	3.20328272341385e-06	0.343818544301824	5.63340752434966	ns	0.00036243872060554	-0.468545361531884	-3.93973478586597	ns	0.000655891216924755	-0.371846395946996	-3.85268967349464	hypo	5.51101026742985e-09	-0.71566494024882	-13.8375072800285
cg15093766	chr17	64408569	PRKCA	OpenSea	Body	hyper	2.23935572923349e-09	0.45361247390755	8.22436562445198	ns	0.920148788663327	-0.00917752246386772	0.100957118009132	ns	0.0450783510265741	0.118400985822631	2.10176436956263	ns	0.00460413270225265	-0.335211488084919	-3.4379606895524
cg20018396	chr7	54646725		OpenSea	Intergenic	hyper	1.89832875929239e-12	0.467764469379523	11.0733402377711	ns	0.234135551738857	-0.147248397455379	-1.21022788573924	ns	0.801932457730235	-0.0156896404423876	-0.253339279942726	ns	1.52818176027765e-05	-0.483454109821911	-6.78330287140317
cg19582128	chr13	39265218	FREM2	S_Shelf	1stExon	hyper	7.9324407934452e-08	0.428449741521724	6.92429158515386	ns	0.0938169374894306	-0.215601206992099	-1.72144733813568	ns	0.239900986249661	-0.0950997171891141	-1.20183962599479	ns	3.98298900184201e-05	-0.523549458710838	-6.15545690924945
cg19180555	chr12	5982295	ANO2	OpenSea	Body	hyper	4.85625884031135e-08	0.424800876196298	7.09915590452569	ns	0.890412025101077	-0.020616986835819	-0.138768621011034	ns	0.162612319256076	0.0988582595943898	1.43571434784879	ns	0.00417409921592956	-0.325942616601908	-3.48987348747978
cg09768680	chr2	68199776		OpenSea	Intergenic	hyper	2.74569833455379e-11	0.488805988176198	9.9463698135335	ns	0.0338999728946399	-0.257688120340572	-2.20600930782724	ns	0.0280741515830924	-0.120211436166017	-2.32159760198292	ns	5.08825531810751e-07	-0.609017424342215	-9.34416954533635
cg22335074	chr11	70733258	SHANK2	OpenSea	Body	hyper	2.6615222698676e-13	0.488229070743135	11.9484503136348	ns	0.40994439230267	-0.121128042653091	-0.833778337196786	ns	0.48056438010919	0.0161863834934161	0.715337751266935	ns	9.94133536855719e-06	-0.472042687249719	-7.07694006695596
cg13661094	chr6	170409675		OpenSea	Intergenic	hyper	9.20456286863474e-09	0.264512502010749	7.70070165672263	ns	0.0669445224556833	-0.105611218401144	-1.88960617717851	ns	0.14710861579754	-0.0312170772106212	-1.49287381143142	ns	6.84124865080774e-06	-0.29572957922137	-7.33856711276825
cg22548751	chr11	120621722	GRIK4;GRIK4;GRIK4	OpenSea	Body	hyper	5.06334922606757e-10	0.402391385494795	8.7894164328638	ns	0.266471541358387	-0.131931050078174	-1.12887535873373	ns	0.876818189504616	-0.0187584729077632	-0.156486564773167	ns	4.11026136351144e-05	-0.421149858402558	-6.13542310441655
cg00146928	chr12	9269671	A2M	OpenSea	TSS1500	hyper	3.05271070206451e-08	0.438720325344663	7.26563027085238	ns	0.0570191210398933	-0.247649709862052	-1.96671260774413	ns	0.140144001406878	-0.124259618358865	-1.5201450706539	ns	3.95054518457592e-06	-0.562979943703529	-7.7343227091059
cg07612306	chr11	69582867		OpenSea	Intergenic	hyper	4.62282231724044e-09	0.440736970063799	7.95429803739676	ns	0.145434717912129	-0.176016204278128	-1.4883340555256	ns	0.378339728172528	-0.0520589314476847	-0.895737767898807	ns	8.55516172423496e-05	-0.492795901511484	-5.67820466685477
cg15508393	chr1	110814656		OpenSea	Intergenic	hyper	6.60412476656096e-08	0.419241312921883	6.98947402657622	ns	0.179690456639114	-0.17218559575939	-1.36852358198893	ns	0.491165672664985	-0.0542739765001108	-0.698003817981887	ns	0.000268453299827925	-0.473515289421994	-4.99857434912137
cg05155793	chr11	17538293	USH1C;USH1C;USH1C;USH1C	OpenSea	Body	hyper	7.50162875629505e-08	0.39010467265417	6.9441367970376	ns	0.0574018023230352	-0.187185551062669	-1.96353216014617	ns	0.0945124084483633	-0.0774686118786834	-1.73319860987315	ns	8.32264989923211e-05	-0.467573284532854	-5.69506696967938
cg08289026	chr16	7950245		OpenSea	Intergenic	hyper	2.58927514551451e-09	0.453824197268319	8.1699969815175	ns	0.271967436866395	-0.145290043244878	-1.11576944413027	ns	0.855357631493308	-0.0176519877631638	-0.184046376795519	ns	0.000250884452116748	-0.471476185031482	-5.03777137811252
cg23082248	chr12	67027940	GRIP1;GRIP1	OpenSea	Body	hyper	8.87903765406957e-08	0.433597958062621	6.8842687094666	ns	0.120146335747509	-0.210446674624578	-1.5922060826517	ns	0.347324497788548	-0.0884972489194655	-0.956528360114154	ns	1.21192015948963e-05	-0.522095206982087	-6.94070135088278
cg21903166	chr12	68302882		OpenSea	Intergenic	ns	2.36389425855451e-06	0.343293091614142	5.73823799327553	ns	7.04893796956211e-05	0.516974192871664	4.49446497136	hyper	6.03563468600184e-09	0.613525374888141	8.34882328095277	ns	0.0594613809345994	0.270232283274	2.07150361842627
cg15814314	chr16	82487497		OpenSea	Intergenic	hyper	2.8916461237041e-10	0.40851540719014	9.00648782195559	ns	0.0612495763570793	-0.167522744226759	-1.93253414400084	ns	0.0581616739265619	-0.0526277859545324	-1.97880114091373	ns	2.9267432939654e-05	-0.461143193144672	-6.35361863162579
cg03290602	chr14	101514051	MIR889	OpenSea	TSS200	hyper	2.77227619792991e-08	0.409505520043917	7.3003179476507	ns	0.0279739744548364	-0.210326154736082	-2.29091232958264	ns	0.00976212683251626	-0.0951527272237298	-2.78160002523555	ns	0.000148904902157238	-0.504658247267647	-5.34408145186467
cg20404817	chr8	2530492	LOC101927815	OpenSea	Body	hyper	4.69663581173144e-09	0.451621981760262	7.94843271992138	ns	0.0526877052840982	-0.233231431351791	-2.00406581013719	ns	0.0977759641708388	-0.106212748981717	-1.71537871017664	ns	8.61703024070286e-06	-0.557834730741979	-7.17630083699177
cg04583116	chr7	119184686		OpenSea	Intergenic	hyper	7.04372047651789e-08	0.393236170311316	6.96653697806148	ns	0.174609327886331	-0.154084577175752	-1.38509485087915	ns	0.385367438369051	-0.0434869042756942	-0.882421803051262	ns	0.00126218193258759	-0.436723074587011	-4.13132588505707
cg23068476	chr12	2613703	CACNA1C;CACNA1C;CACNA1C;CACNA1C;CACNA1C;CACNA1C;CACNA1C;CACNA1C;CACNA1C;CACNA1C;CACNA1C;CACNA1C;CACNA1C;CACNA1C;CACNA1C;CACNA1C;CACNA1C;CACNA1C;CACNA1C;CACNA1C;CACNA1C;CACNA1C;CACNA1C	OpenSea	Body	hyper	5.49583786914874e-13	0.403756141384979	11.6206052533855	ns	0.158466507666182	-0.130855314677004	-1.44037096544832	ns	0.345879449012585	-0.0172988999124781	-0.959447293675014	ns	1.84219564907749e-05	-0.421055041297457	-6.65803545480641
cg05679229	chr1	181984631		OpenSea	Intergenic	hyper	1.44776083521158e-08	0.427288505872286	7.53543271734199	ns	0.337664312541694	-0.129028562721696	-0.971836012044182	ns	0.955079638373438	-0.00885367044511609	0.0568566869483935	ns	0.00186460356554905	-0.436142176317402	-3.9200041018178
cg14691529	chr12	54357771	HOTAIR	N_Shore	Body	ns	0.547392872224608	-0.124731429663342	-0.608167457966928	ns	2.37838925524304e-06	-0.592957706724806	-5.607779451749	hypo	5.12277458571362e-08	-0.628038421317621	-7.46249866418606	ns	0.00559647074721881	-0.503306991654279	-3.3348089530942
cg14941223	chr3	186962772	MASP1;MASP1;MASP1	OpenSea	Body	hyper	2.36124423845643e-08	0.416328187983752	7.35819148078492	ns	0.109203236298588	-0.178812081161745	-1.64276378710536	ns	0.233301190337783	-0.0617197782913149	-1.21933855652752	ns	0.00014490786142542	-0.478047966275067	-5.36026968680643
cg23318476	chr12	55379818	TESPA1	OpenSea	TSS1500	hyper	9.26959390626132e-09	0.446193981986811	7.69812370212148	ns	0.150533095279445	-0.197217476137785	-1.46917838094494	ns	0.443536357836163	-0.0717254187039947	-0.777694589486749	ns	1.4666545975947e-05	-0.517919400690805	-6.81103782492123
cg06686132	chr7	50005314	ZPBP;ZPBP	OpenSea	Body	hyper	2.48796593693052e-08	0.438630223961096	7.33932453467797	ns	0.173889937130057	-0.18094428364387	-1.38747120958578	ns	0.470357067100906	-0.0575795331548121	-0.732236747972293	ns	0.000226749458678864	-0.496209757115908	-5.09657353424786
cg08889797	chr3	147106489	ZIC4;ZIC4;ZIC4;ZIC4;ZIC4	N_Shelf	Body	ns	0.14694467635594	-0.178481522553023	-1.48666590640329	ns	6.05460216853871e-05	-0.530482615755375	-4.54515821504442	hypo	3.54785438644094e-08	-0.580680543973413	-7.61180120054781	ns	0.0370445863910764	-0.402199021420389	-2.33161969467752
cg00586248	chr2	84103881		OpenSea	Intergenic	hyper	1.87508364878795e-09	0.390951785236759	8.29103576054175	ns	0.114709554476116	-0.154295059770738	-1.6168295901645	ns	0.240591899269368	-0.0443398701728995	-1.20002856795979	ns	6.95946425268296e-05	-0.435291655409658	-5.80513412045739
cg24423503	chr2	6028915		OpenSea	Intergenic	hyper	1.72974960070634e-08	0.427237305820405	7.47080502984487	ns	0.126096677300147	-0.177727214422807	-1.56627771990032	ns	0.313976650664986	-0.0575667221608179	-1.02611731480923	ns	0.000100762996358961	-0.484804027981222	-5.57855277857364
cg02225490	chr11	44932583	TSPAN18	OpenSea	Body	hyper	1.12495810003801e-08	0.401241570388387	7.62734677040425	ns	0.171898985781007	-0.152520641324874	-1.39408806906733	ns	0.493775119147884	-0.0396714496531404	-0.693769933262813	ns	9.48037665336825e-05	-0.440913020041527	-5.6155753697297
cg09786278	chr1	241198066	RGS7	OpenSea	Body	hyper	1.64418546539639e-09	0.453341678379308	8.34051969763809	ns	0.135632343438025	-0.189418676063538	-1.52672464721622	ns	0.4167180014259	-0.0619163290193576	-0.824840018300497	ns	9.25806210509435e-07	-0.515258007398666	-8.850857467669
cg26408071	chr2	89161985		OpenSea	Intergenic	hyper	1.67387274360313e-09	0.427303560036705	8.3337742393029	ns	0.0237898444692684	0.274556194275175	2.36122140597354	hyper	8.22117148005168e-08	0.394735320535498	7.27190325794269	ns	0.761428310514266	-0.0325682395012067	-0.310276661151738
cg13511947	chr11	98816480		OpenSea	Intergenic	hyper	1.14229745530902e-09	0.451058190144518	8.47828228434822	ns	0.0909907792400868	-0.196547974254528	-1.73705480439514	ns	0.164872640755103	-0.0696878582763821	-1.42774931171904	ns	3.8647811829376e-05	-0.520746048420901	-6.1746790208622
cg04293688	chr2	75466188		OpenSea	Intergenic	hyper	5.50118482300851e-08	0.431890436317827	7.05461556432585	ns	0.175752995305757	-0.181230842263262	-1.38133261616951	ns	0.533690723891947	-0.0597616570488736	-0.630496404855754	ns	3.47470219548588e-05	-0.4916520933667	-6.24282490836655
cg19965969	chr4	57035579	KIAA1211	OpenSea	TSS1500	hyper	1.29441420426567e-11	0.460823975025979	10.2566964712956	ns	0.1712798103121	-0.160926629885842	-1.39615805635017	ns	0.483203744528116	-0.0313198869097853	-0.711001890656878	ns	1.5868725324493e-05	-0.492143861935764	-6.75792826999871
cg14466723	chr11	38520495		OpenSea	Intergenic	hyper	1.78874691279732e-09	0.423637167300454	8.30877295831267	ns	0.268784068326246	-0.145178296808844	-1.12333738631749	ns	0.876648896645857	-0.0260303435055915	-0.156703462331014	ns	4.82656365467782e-06	-0.449667510806046	-7.58837039098367
cg05138203	chr13	102104707	ITGBL1	N_Shore	TSS1500	ns	3.54052465741976e-07	0.399454014793137	6.39728808508392	ns	4.44645939761493e-05	0.514825446536678	4.64775160447797	hyper	7.23803299610351e-10	0.627171888197248	9.27344769859895	ns	0.0489393130481953	0.227717873404111	2.17941909897891
cg08178485	chr1	238235221		OpenSea	Intergenic	hyper	7.77842006703969e-10	0.454420848689736	8.62464100110144	ns	0.119318109812266	-0.186816580557192	-1.59589755640858	ns	0.249545144815173	-0.0590107168632041	-1.17690190610933	ns	6.36426353132187e-05	-0.51343156555294	-5.86054104589124
cg21913528	chr1	185283071	IVNS1ABP	N_Shelf	5'UTR	ns	5.37923848504182e-06	0.376760166351373	5.45478697726387	ns	1.99414485273496e-05	0.497600820990578	4.91254274530578	hyper	3.41129504301751e-10	0.603564617776902	9.61373546228724	ns	0.0311514325900271	0.226804451425529	2.42530699883215
cg04731193	chr1	167048883	GPA33	OpenSea	Body	ns	3.4486585274273e-06	0.302506104434348	5.6079603161792	ns	5.50686953773591e-05	0.523763098256972	4.57671513224867	hyper	6.69220797805547e-08	0.608842940129132	7.35459154047101	ns	0.013112780639089	0.306336835694784	2.88587813298728
cg12065670	chr1	209858339	HSD11B1	OpenSea	TSS1500	hyper	3.9551997460335e-08	0.398609021146666	7.17262469643802	ns	0.108187677315809	-0.18438250848834	-1.647664054119	ns	0.356352151584201	-0.0722737212908408	-0.938474773810821	hypo	1.34688134642935e-09	-0.470882742437506	-15.5709221931037
cg16986431	chr1	157623294		OpenSea	Intergenic	ns	0.000132196669449293	0.182196108327856	4.34683175465716	ns	0.00538050896932152	-0.279152935611289	-2.96376026456997	ns	0.0231486938057184	-0.227910280144079	-2.40839620712589	hypo	9.61860877534361e-09	-0.410106388471935	-13.2011559255058
cg12615898	chr4	162099377		OpenSea	Intergenic	hyper	1.80781799974159e-11	0.493538386768182	10.1181967164342	ns	0.313623111686586	-0.143731738191806	-1.02205694542064	ns	0.895930466541835	-0.00492406691325509	0.132046366988892	ns	3.61940293389279e-06	-0.498462453681437	-7.79871270172954
cg02160965	chr4	183469750	TENM3	OpenSea	Body	hyper	1.29133129790641e-08	0.434146544622598	7.57704962978307	ns	0.595048383433026	0.0551099413695457	0.536337527808805	ns	0.00905791228114024	0.177213657044651	2.81297526873325	ns	0.0303402816471197	-0.256932887577946	-2.43951564567829
cg13931996	chr1	4842898	AJAP1	OpenSea	3'UTR	hyper	7.59842818769288e-12	0.412086272490582	10.4797127682512	ns	0.170575309057782	-0.130806599975986	-1.3985204140614	ns	0.152618782402287	-0.0149073358380097	-1.47202762984239	ns	0.000299821545239207	-0.426993608328592	-4.93483260667681
cg24603634	chr10	90925301		OpenSea	Intergenic	hyper	2.91171427432893e-08	0.370291283283167	7.28264692952133	ns	0.251148250510118	-0.130200394765696	-1.16647396384755	ns	0.738578151734964	-0.026055971342305	-0.337207042655192	ns	0.000477839165274317	-0.396347254625472	-4.66933753367677
cg05550223	chr1	191527542		OpenSea	Intergenic	hyper	2.24289089758927e-08	0.429410532160918	7.37676410829971	ns	0.186806821313006	-0.178310805050735	-1.34591421331314	ns	0.528054387974719	-0.0575390928804763	-0.639270474358236	ns	0.000191179024501854	-0.486949625041395	-5.1964027507104
cg16139202	chr5	134662788		Island	Intergenic	ns	0.786082905994373	-0.00527615860386921	-0.273701264297529	hyper	2.64165141628832e-09	0.730263252521991	7.86249040672785	hyper	3.2617596270118e-08	0.728779332914653	7.64613486757488	ns	1.56438042214679e-05	0.734055491518522	6.76753316254606
cg20717908	chr20	55886844		OpenSea	Intergenic	hyper	3.3106152023498e-08	0.429333129556026	7.23647080845573	ns	0.0395468020190211	-0.244906021357643	-2.1366375796471	ns	0.0612009586537053	-0.124156078670011	-1.95377242827039	ns	3.00241054415738e-05	-0.553489208226037	-6.33707099865476
cg02833196	chr8	2060918	MYOM2	OpenSea	Body	hyper	7.13285841560154e-08	0.303542511026554	6.96206307898931	ns	0.198408645299778	-0.100792539484758	-1.31043514932456	ns	0.43808470169354	-0.0154212082585395	-0.787134173987188	ns	0.00246867548445606	-0.318963719285093	-3.76937791948617
cg06218861	chr7	35420759		OpenSea	Intergenic	hyper	4.32276486991795e-08	0.433681293164399	7.14078939175429	ns	0.0124369290154363	-0.295257701545897	-2.63252861718941	ns	0.0167665884047646	-0.17328483784341	-2.55050338859339	ns	2.45326385988806e-06	-0.606966131007809	-8.08921243817621
cg04352979	chr4	171526166		OpenSea	Intergenic	hyper	4.5006064908405e-09	0.453799974692667	7.96422204908146	ns	0.0732299694909962	-0.221922109071568	-1.84572277626635	ns	0.157386529949272	-0.0942908661892551	-1.45447304219537	ns	7.70115709454084e-06	-0.548090840881922	-7.25502160344272
cg09557950	chr11	134782024		OpenSea	Intergenic	hyper	2.12640715111793e-09	0.439791937281865	8.24377946262671	ns	0.0493736241152767	-0.20645289675943	-2.03449728777862	ns	0.0379165405848251	-0.0827614143989052	-2.1832916002198	ns	5.6296815933823e-05	-0.52255335168077	-5.93698573063221
cg03469633	chr12	68075392		OpenSea	Intergenic	hyper	3.0721729083974e-11	0.450991182749354	9.9004450709349	ns	0.749161277341251	-0.0721798518139584	-0.322222923262599	ns	0.117899390076609	0.0546614183342975	1.61538106597101	ns	0.000348709252436746	-0.396329764415057	-4.84820996481497
cg01756883	chr11	70619477	SHANK2	OpenSea	Body	hyper	1.04744228070316e-08	0.427000081716645	7.65342373613581	ns	0.0222553883840884	-0.23050401028496	-2.38983609557256	ns	0.0514861482048417	-0.110410237302153	-2.03808265757699	hypo	1.71974845502724e-09	-0.537410319018798	-15.2569287633654
cg04493942	chr11	120271975	ARHGEF12;ARHGEF12;ARHGEF12	OpenSea	5'UTR	ns	0.000175665765187495	0.32325301203743	4.24697522600897	ns	1.15598294164942e-05	0.544074432402011	5.09151488379477	hyper	2.91680342234904e-08	0.634989342037539	7.691876784154	ns	0.011593125218853	0.311736330000108	2.95087552482496
cg12154193	chr1	107994169	NTNG1;NTNG1;NTNG1	OpenSea	Body	hyper	3.45989495222167e-08	0.418620512016604	7.22062764865728	ns	0.0751265430928894	-0.202477284115121	-1.83311369814215	ns	0.167085037597833	-0.0847402651104517	-1.42003682556447	ns	2.72769650640754e-05	-0.503360777127055	-6.39940576637421
cg03913299	chr2	191969969	STAT4;STAT4	OpenSea	Body	hyper	7.11741772661566e-08	0.41946886711682	6.96283399095576	ns	0.219038433731826	0.159626322026872	1.25106712987719	ns	0.000574875672677295	0.277601940903478	3.90287007562099	ns	0.142672873885541	-0.141866926213342	-1.56369592093126
cg09587697	chr10	44274816		OpenSea	Intergenic	hyper	3.81323988509996e-08	0.410006111312965	7.18573034836104	ns	0.2269445615469	-0.158037430586663	-1.22942810187334	ns	0.691457799109106	-0.0427232117798915	-0.401179044398461	ns	5.10413198712679e-05	-0.452729323092857	-5.99843903778156
cg19780101	chr12	108661440		OpenSea	Intergenic	hyper	1.35504574704227e-09	0.456768847407319	8.41356468997694	ns	0.0976818806481899	-0.204821097561501	-1.70072729526486	ns	0.234492004325869	-0.0763548592281931	-1.21615407478018	ns	7.21686418066707e-06	-0.533123706635512	-7.30077483051987
cg07807169	chr1	197168091	ZBTB41	N_Shore	Body	hyper	3.75615895817319e-08	0.434448793338813	7.19113998274283	ns	0.0322815485488181	0.288599429131773	2.22778958110356	ns	4.74242934747915e-05	0.410788152258315	4.83863663885039	ns	0.76718297720935	-0.0236606410804988	-0.302538758173596
cg11986683	chr16	9549427	LINC01195	OpenSea	TSS200	hyper	6.9462787937757e-08	0.355063701091831	6.97149370537857	ns	0.271738478811451	-0.110284350896488	-1.11631163637245	ns	0.537805923501115	-0.0104226849644103	-0.624121511128469	ns	0.00804265650487405	-0.365486386056241	-3.14358780632037
cg19441947	chr16	9560396		OpenSea	Intergenic	hyper	5.05184515035477e-08	0.418671996672173	7.0850442127831	ns	0.0351212321596404	-0.271970515152423	-2.19017921872861	ns	0.0671680540743382	-0.154219016088374	-1.90764059627215	ns	1.03458672730493e-05	-0.572891012760547	-7.0493747718482
cg04143801	chr16	72325223	LINC01572	OpenSea	Body	hyper	9.61140806659163e-10	0.457070478336854	8.54392015501603	ns	0.0830072173572035	-0.199937299502491	-1.78345482449504	ns	0.17292024037031	-0.0713862274702509	-1.4000766969055	ns	3.40801437970876e-05	-0.528456705807105	-6.25528127837276
cg10934299	chr11	32062966	LOC100506675;LOC100506675	OpenSea	TSS200	hyper	9.19499801872178e-09	0.430707747097025	7.70108238556329	ns	0.227438315256107	-0.162511716940568	-1.22809544645178	ns	0.729076525858217	-0.04137516306953	-0.349983990996317	ns	2.39646411301572e-06	-0.472082910166556	-8.10694779180753
cg03058444	chr6	1873540	GMDS	OpenSea	Body	ns	0.000315790449688947	0.301219450115544	4.03947625181305	ns	7.89288947585253e-06	0.547788284059527	5.21638625082419	hyper	4.73791834527798e-08	0.632506254404524	7.49414432906166	ns	0.0142596375746351	0.33128680428898	2.84158908869648
cg14425532	chr17	10437603	MYH2;MYH2;MYHAS	OpenSea	Body	hyper	1.31031928224065e-08	0.435339369699199	7.57173281592627	ns	0.144862141119438	-0.185223343052353	-1.49051862722656	ns	0.352045937805093	-0.0627841453244534	-0.947047734366015	ns	0.000248740977134563	-0.498123515023653	-5.04274902684865
cg14563989	chr15	96241842		OpenSea	Intergenic	hyper	1.86337252009793e-08	0.43936076829689	7.44383232828346	ns	0.269291406045937	-0.150707476532508	-1.12212699620773	ns	0.838144655635105	-0.0271372604490078	-0.206255514788857	ns	1.99439906365616e-05	-0.466498028745898	-6.60524365887123
cg26834992	chr6	153629723		OpenSea	Intergenic	hyper	1.04290641751365e-08	0.450554818960763	7.65500979538901	ns	0.011480370175421	-0.290645523078407	-2.66501342074518	ns	0.0131575832454286	-0.163926980245692	-2.65508735464239	ns	2.87751968912981e-07	-0.614481799206455	-9.83327921135097
cg08114979	chr12	21910863		OpenSea	Intergenic	hyper	4.5838838004413e-08	0.397047598096686	7.11979834480061	ns	0.00436662735387418	-0.367978497901484	-3.04359721275545	ns	0.00271067369842288	-0.256308860936791	-3.30272438944205	ns	1.0774775269118e-06	-0.653356459033476	-8.72898664741794
cg00591890	chr12	65257986		OpenSea	Intergenic	hyper	1.91114734169471e-11	0.490928498054703	10.0952520775777	ns	0.0937562412554755	-0.211477217159163	-1.72177837368667	ns	0.206465701248882	-0.0734035770812779	-1.29459079787292	ns	7.57494277321173e-07	-0.564332075135981	-9.01397937383358
cg16327891	chr13	43566633	EPSTI1;EPSTI1	S_Shore	TSS1500	ns	0.047837052857264	0.123488454616352	2.0582127449988	ns	0.0566488524132134	-0.108328059662519	-1.96980755948794	ns	0.17359833073306	-0.0735969318016697	-1.39779190585326	hypo	3.13864322439437e-08	-0.197085386418022	-11.933775089693
cg09409261	chr5	7979428		OpenSea	Intergenic	hyper	4.33539149162321e-08	0.437490960303749	7.13974513251584	ns	0.0357142227145874	-0.269979622758418	-2.18266875505124	ns	0.0844314379710823	-0.146935290172989	-1.79175157951947	ns	5.95957241061716e-07	-0.584426250476738	-9.21192508174805
cg16360659	chr6	28484320	GPX6	OpenSea	TSS1500	hyper	1.47111961252867e-08	0.449983372298834	7.52961303017164	ns	0.137009206085238	-0.199363839217301	-1.52120049103014	ns	0.430084691468048	-0.0728060157582541	-0.801116513752758	ns	9.70936660696605e-07	-0.522789388057088	-8.81248849986419
cg08962359	chr1	38590191		OpenSea	Intergenic	ns	6.77492457507751e-07	0.402822752709171	6.17103579355066	ns	0.185057692405075	-0.184082447717891	-1.35140889819446	ns	0.581319044901021	-0.0707885485184369	-0.558209000348229	hypo	4.40544394216233e-08	-0.473611301227608	-11.5902500791055
cg06233731	chr12	18890872	PLCZ1;CAPZA3;PLCZ1	OpenSea	TSS200	hyper	2.10856872094628e-08	0.435464911919459	7.39908698036445	ns	0.0962524672243999	-0.211976693602924	-1.70830935498411	ns	0.229419087164376	-0.0895021871255764	-1.22980545950413	ns	4.21574463207797e-05	-0.524967099045035	-6.11930942008707
cg04139007	chr8	124776493		N_Shelf	Intergenic	hyper	1.19723672074898e-08	0.411330119651571	7.60462590306773	ns	0.218006311035582	-0.16126030612425	-1.25393490037377	ns	0.663544805142591	-0.0455737099722461	-0.439871163695481	ns	7.48128585918405e-05	-0.456903829623817	-5.7605193623652
cg05643616	chr8	122906450		OpenSea	Intergenic	hyper	3.88561334046469e-09	0.437133751686163	8.01872367236289	ns	0.0215110136153018	-0.235510152616208	-2.40436697022867	ns	0.0288023230648753	-0.112566284954474	-2.30996513071013	ns	3.94773935657954e-07	-0.549700036640637	-9.55955028186087
cg22222461	chr8	98000885	PGCP	OpenSea	Body	ns	7.58578740241288e-06	0.351527345496256	5.33642478253473	ns	0.000333859644036343	0.425799162306447	3.96803494758518	hyper	7.34081302799750e-09	0.524666228227269	8.2658852951258	ns	0.114191151153526	0.173138882731013	1.69739694201353
cg08335239	chr10	44507251		OpenSea	Intergenic	hyper	3.6326077406449e-08	0.414634833819819	7.20314018469802	ns	0.439590009337358	-0.113848888675308	-0.781612660559762	ns	0.708388373273958	0.00276715833651608	0.378012318173044	ns	0.00177447379566943	-0.411867675483303	-3.94670743393176
cg26839288	chr10	44287132	HNRNPA3P1	OpenSea	TSS1500	hyper	2.98494361942666e-09	0.440208936924454	8.11688005296856	ns	0.0518067030436949	-0.216263515813727	-2.01198887603354	ns	0.0739812302306657	-0.0924547523037241	-1.85913651840972	ns	1.38894749027521e-05	-0.532663689228178	-6.84788412892302
cg10920925	chr16	6090298	RBFOX1;RBFOX1;RBFOX1	OpenSea	5'UTR	hyper	1.47289795728479e-08	0.446068925120535	7.52917381647886	ns	0.153538333008883	-0.191569377319644	-1.45812751901589	ns	0.463501873632505	-0.0661124921294938	-0.743706306738703	ns	1.12183242454396e-05	-0.512181417250029	-6.99362926546657
cg14219236	chr14	101448093	SNORD114-22;SNORD114-21	OpenSea	TSS1500	hyper	2.30493901224952e-08	0.419067055590811	7.36690649488597	ns	0.0610962252729784	-0.20446249387871	-1.93373690310879	ns	0.155226666350793	-0.0865998844937946	-1.46237192308989	ns	1.40347668014288e-06	-0.505666940084606	-8.51960948644595
cg10762652	chr7	3477113	SDK1	OpenSea	Body	hyper	1.42597375655621e-09	0.441037416771986	8.39427126155931	ns	0.327380875453685	-0.132161977269725	-0.993011006058961	ns	0.927284890934457	-0.00812020380260392	0.0921206504652568	ns	0.000555321724747495	-0.44915762057459	-4.58482631936648
cg03355523	chr8	16423295		OpenSea	Intergenic	hyper	8.08835828804443e-08	0.429158840103154	6.9173771022019	ns	0.942512379357888	-0.0321823020474628	-0.0726213355141428	ns	0.199684522751319	0.0885186217315493	1.31478023830378	ns	0.000280516142767356	-0.340640218371605	-4.97318398845577
cg02555533	chr2	104491138		OpenSea	Intergenic	hyper	5.76691897841725e-08	0.417709346401857	7.03778385269863	ns	0.0411897908477713	-0.259442774400106	-2.1181054816841	ns	0.0593414391064883	-0.141962020724583	-1.96895258111768	ns	4.94442626316655e-05	-0.55967136712644	-6.01844409812752
cg12574092	chr6	75079942	LOC101928516	OpenSea	Body	hyper	3.19943106409591e-08	0.426029305396637	7.24874878424564	ns	0.0517868641081482	-0.221941705863727	-2.01216864059314	ns	0.0835245091790694	-0.102120963720922	-1.79730699025719	ns	3.4533513338811e-05	-0.52815026911756	-6.2467852588334
cg02978395	chr11	5129836		OpenSea	Intergenic	hyper	4.20996495953382e-08	0.414582521739675	7.15025780694329	ns	0.0939653984155121	-0.226621398803746	-1.72063839024558	ns	0.264880524670352	-0.110020064564462	-1.13867238203197	ns	3.80374765007227e-06	-0.524602586304137	-7.76212951172146
cg08725366	chr7	18329916		OpenSea	Intergenic	ns	8.61429136861449e-06	0.246531525388113	5.29264655505341	ns	2.71430697938414e-05	-0.545779655350452	-4.81098922866	ns	7.62475077097744e-05	-0.476442663835045	-4.66163541176382	hypo	4.28326501064402e-09	-0.722974189223158	-14.1342694262431
cg23203997	chr15	73231661		OpenSea	Intergenic	hyper	5.70711155464553e-08	0.426835422023269	7.04150255808861	ns	0.136800862694754	-0.193269504618532	-1.52203351656446	ns	0.355414780711294	-0.0732220421744881	-0.940335014860461	ns	0.000138243066287414	-0.500057464197757	-5.38833374541535
cg07645554	chr1	111307148		OpenSea	Intergenic	hyper	5.24337841787812e-10	0.466949295853312	8.77595664897771	ns	0.527796241576499	0.0728381758687456	0.637603273859721	ns	0.00458056755378835	0.20416766532749	3.09302185979464	ns	0.00356037909111863	-0.262781630525822	-3.57422666040869
cg23482944	chr12	127745309		OpenSea	Intergenic	hyper	1.20819604510032e-08	0.43757014712785	7.60130291815273	ns	0.738596408914627	0.0256359394656525	0.336320035870329	ns	0.0244362268690912	0.14870254334536	2.38418654212216	ns	0.0120900732392218	-0.28886760378249	-2.92873493276621
cg24016057	chr16	20218749		OpenSea	Intergenic	hyper	3.69173518319145e-09	0.453309459675817	8.03774135017108	ns	0.142508377293241	-0.190614533433391	-1.49957214954804	ns	0.407030750612331	-0.0631212478995674	-0.842330753040918	ns	1.41455977057869e-05	-0.516430707575384	-6.83550310826247
cg27207907	chr3	31494791		OpenSea	Intergenic	hyper	2.93213666471496e-10	0.289101022341333	9.00107066382633	ns	0.481512755302751	-0.0809389477028225	-0.711304682928632	ns	0.534886052423843	0.00037071483067741	0.62864202158568	ns	1.41113296672921e-05	-0.288730307510656	-6.83714579333148
cg10083417	chr16	17818508		OpenSea	Intergenic	hyper	1.66301101514566e-09	0.441780067099115	8.33622797889979	ns	0.077517609567464	-0.235119451383327	-1.81759747232132	ns	0.210493339409873	-0.110868807511701	-1.28283927759058	ns	2.62827614259666e-07	-0.552648874610816	-9.91282871795069
cg10440877	chr2	208378475		OpenSea	Intergenic	hyper	2.29073387626427e-09	0.42432581520427	8.21586209393537	ns	0.923035191900164	0.033042073204173	0.0972957111389015	ns	0.0793999786438446	0.152383708730374	1.8232427626356	ns	0.000319040228543904	-0.271942106473896	-4.8991338882852
cg03725360	chr14	97765969		OpenSea	Intergenic	hyper	5.5972716556104e-08	0.420768851814558	7.04843615912888	ns	0.207681871667407	-0.16725581105276	-1.2831983592055	ns	0.659660440863762	-0.0489145714799156	-0.445308343276227	ns	6.55337826983577e-07	-0.469683423294473	-9.13314710791738
cg24703400	chr2	21880071		OpenSea	Intergenic	hyper	2.14949305321888e-08	0.400710988798935	7.39213648353431	ns	0.116921647162924	-0.171135417574615	-1.60669802520925	ns	0.295800991628565	-0.0584354519749147	-1.06622200749436	ns	5.68037260080216e-05	-0.45914644077385	-5.93138124717358
cg21088344	chr17	33795734		OpenSea	Intergenic	hyper	3.75782855958115e-08	0.435088812322842	7.19098057278458	ns	0.473429565530693	0.098720512459352	0.724576120148141	ns	0.018823209493418	0.221089240925151	2.49993546489462	ns	0.00639907743729516	-0.213999571397691	-3.26409129250896
cg07764658	chr12	67980689		OpenSea	Intergenic	hyper	2.34863872220282e-10	0.457703965870939	9.0876937403892	ns	0.118604026989584	-0.186428932288982	-1.59909712221228	ns	0.301637008608839	-0.0576996918877803	-1.05316074677622	ns	6.20405425467219e-06	-0.515403657758719	-7.40802350445816
cg09997714	chr6	166061418	PDE10A;PDE10A	OpenSea	5'UTR	hyper	6.12989869374445e-08	0.439847004339151	7.01601994477167	ns	0.0291559099741982	-0.245541405953077	-2.27276975629544	ns	0.0202551733542572	-0.121834435982691	-2.46766007065387	ns	0.000103874634070281	-0.561681440321842	-5.56012592630669
cg12413375	chr14	72818021	RGS6;RGS6;RGS6;RGS6;RGS6;RGS6;RGS6;RGS6;RGS6;RGS6	OpenSea	5'UTR	hyper	6.3320664479224e-09	0.436217244741906	7.83809370056876	ns	0.0350041295761022	-0.224007009454762	-2.19167569197932	ns	0.0157321189900856	-0.101320909371101	-2.57815343830005	ns	0.000150260911842137	-0.537538154113006	-5.33869291343543
cg14833621	chr12	47801438		OpenSea	Intergenic	hyper	3.72058246110321e-08	0.425253580149264	7.19455392788428	ns	0.024002962180628	0.308388730389971	2.3573800645687	ns	5.97466259807192e-06	0.427991299806952	5.61318297244321	ns	0.900330857843571	0.00273771965768771	-0.127794379023579
cg11979818	chr1	166674807		OpenSea	Intergenic	ns	0.000413447245504659	0.171661330195768	3.94335048860135	ns	0.0111498420640486	-0.234706432190823	-2.67682222616756	ns	0.0470528244383431	-0.186426683073263	-2.08132836867453	hypo	6.46369573000719e-08	-0.358088013269031	-11.2118827294114
cg26557925	chr12	3702404	PRMT8	OpenSea	3'UTR	hyper	2.16397356123011e-08	0.387257474529951	7.38970925714945	ns	0.532951980976447	-0.095006033998665	-0.62961404395603	ns	0.488095911439314	0.0139101307128837	0.703000952106336	ns	0.00242009477658937	-0.373347343817067	-3.78001246418521
cg01015012	chr5	63867904	RGS7BP	OpenSea	Body	hyper	2.73050085310914e-08	0.42955445622757	7.30578796598865	ns	0.306588070409014	0.132622840152334	1.03724769740848	ns	0.00119798118579495	0.253435030966338	3.62168939743427	ns	0.0845803605326902	-0.176119425261232	-1.87227997992765
cg19296429	chr20	55817717	BMP7	OpenSea	Body	hyper	5.07642682343768e-11	0.454045240313205	9.69651561028963	ns	0.067807398150681	-0.191129997534944	-1.88337812328305	ns	0.1001486772118	-0.0634297736968549	-1.70273571440736	ns	3.9590614978602e-06	-0.51747501401006	-7.73274342915624
cg17832313	chr14	56845323		OpenSea	Intergenic	hyper	4.72186066093739e-08	0.424311424179839	7.10919070195394	ns	0.872556623615341	0.0142952346588396	0.161567257779429	ns	0.10477100092471	0.133632822709419	1.6788129737435	ns	0.0334219733291526	-0.290678601470419	-2.38734735831175
cg21120006	chr4	145238193		OpenSea	Intergenic	hyper	1.18322879742436e-12	0.503302355157587	11.2801287855417	ns	0.0232581264161946	-0.270570128148607	-2.37094274300053	ns	0.019156126754659	-0.129016340760536	-2.49223452181211	hypo	2.48008012226803e-08	-0.632318695918123	-12.1774343642596
cg20461270	chr5	86447120		OpenSea	Intergenic	ns	0.000171314309516703	0.325068181577345	4.25580291100876	ns	0.000994197503889582	-0.360490498369515	-3.58653055402353	ns	0.00381863847198629	-0.269065072300886	-3.16624143251732	hypo	4.30939590837172e-08	-0.594133253878231	-11.6123276172606
cg00992189	chr15	100048210		OpenSea	Intergenic	ns	0.494969550039662	-0.0786248980962561	-0.690364809645733	ns	4.39119861784921e-06	0.501326279799476	5.40786006942281	hyper	4.37292526547451e-08	0.479213027209904	7.52668104068791	ns	0.00241293526628529	0.55783792530616	3.78159814908139
cg11459149	chr2	60581381		OpenSea	Intergenic	hyper	3.66509993569773e-08	0.393921977005623	7.19994466971714	ns	0.0172471096542386	-0.311126557324947	-2.49764676545594	ns	0.0195570452151873	-0.200336001292115	-2.48312288980906	ns	5.61269221208914e-06	-0.594257978297738	-7.47963474352624
cg08763847	chr3	164841132		OpenSea	Intergenic	hyper	3.59115663917718e-08	0.425093071776218	7.2072591004979	ns	0.206760228058194	-0.15524774265622	-1.28586358355421	ns	0.573964458976213	-0.0356903162191584	-0.569168701054739	ns	0.000562303902385496	-0.460783387995377	-4.57782211864673
cg16218738	chr11	57789944	OR9Q1	OpenSea	TSS1500	hyper	2.5060192525866e-10	0.44510660960622	9.0623343145384	ns	0.0519534836141576	-0.203140571379819	-2.0106607296804	ns	0.0834508804142475	-0.0779543374280696	-1.79776026537855	ns	1.07560170696498e-06	-0.523060947034289	-8.73037926568158
cg09653371	chr5	89352028		OpenSea	Intergenic	hyper	3.34473108891805e-09	0.435433517449499	8.07446425733949	ns	0.691354998230938	0.0113916097767895	0.400250003767377	ns	0.0202895390989018	0.133857286559461	2.46691165561492	ns	0.00340160478575601	-0.301576230890038	-3.5984645701031
cg21615638	chr10	50397072	C10orf128;C10orf128;C10orf128;C10orf128;C10orf128	OpenSea	TSS1500	hyper	3.63515768910813e-08	0.408068027770521	7.20288835893807	ns	0.0285050107582547	-0.205714258837751	-2.28267750478934	ns	0.00480469432691811	-0.0909451260272919	-3.07370054824038	ns	0.000331906215193065	-0.499013153797813	-4.87646828225381
cg00720598	chr7	3632934	SDK1	OpenSea	Body	ns	3.81346352266283e-07	0.421739263409586	6.3713332801157	ns	0.00401328221974549	-0.334074960620398	-3.07559754334291	ns	0.00813117787741699	-0.215460792786452	-2.85796948591249	hypo	6.83829302882412e-08	-0.637200056196038	-11.1571581470166
cg22445346	chr1	161655895	RPL31P11	OpenSea	TSS1500	hyper	4.45430603740861e-10	0.469898332312204	8.83886657790987	ns	0.222729238278016	-0.170814250531746	-1.24089413824002	ns	0.738193241668775	-0.0386553445689384	-0.337723517959955	ns	2.19696435232327e-06	-0.508553676881143	-8.17299382708112
cg00463848	chr12	53046105	KRT2	OpenSea	TSS200	hyper	9.00630263575531e-09	0.437687438610267	7.70867679412006	ns	0.0129081586879035	-0.257452066621816	-2.6173653738452	ns	0.0150583750455848	-0.134352474512679	-2.59708469425281	ns	4.12314325039815e-07	-0.572039913122946	-9.52238765331017
cg15990724	chr12	100866802	NR1H4	OpenSea	TSS1500	hyper	7.78385086882489e-08	0.42381567653751	6.93101034898796	ns	0.0807262706746558	-0.226822846694862	-1.79740190872827	ns	0.193904622798492	-0.107624687668687	-1.33241049671246	ns	2.60802762541112e-05	-0.531440364206198	-6.42866796567442
cg19283824	chr11	114250870	LOC101928940	OpenSea	TSS200	hyper	3.89303580604678e-10	0.460837939372678	8.89096719572241	ns	0.0421542948516576	-0.237401766482012	-2.10752830104684	ns	0.0224777485479363	-0.107791096033447	-2.42150563871706	ns	2.61809464435428e-05	-0.568629035406125	-6.42615211737076
cg22606873	chr1	3144679	PRDM16;PRDM16	N_Shelf	Body	hyper	2.62921381727042e-10	0.433302239541731	9.04359213950635	ns	0.173638730162925	-0.156132062822725	-1.38830282293064	ns	0.524915049456786	-0.034265807951613	-0.644179321317596	ns	1.43818283130462e-05	-0.467568047493344	-6.8242926269325
cg14722290	chr11	3144774	OSBPL5;OSBPL5;OSBPL5	S_Shelf	Body	ns	0.0952451684570252	0.134988764159343	1.71945727590073	ns	1.68619344009037e-07	0.644204405832467	6.47241593408853	hyper	5.44126245110383e-08	0.682169995752282	7.43809373634412	ns	0.00115459401572895	0.547181231592939	4.17992118724249
cg27155896	chr1	157629377		OpenSea	Intergenic	hyper	1.01781813178885e-08	0.42474759094618	7.66391096475334	ns	0.167314578585237	-0.164610345992682	-1.40955478066616	ns	0.306810643024536	-0.0451500860390688	-1.04172977402952	ns	0.00113093133686211	-0.469897676985249	-4.19123554943285
cg16744094	chr12	128306119		OpenSea	Intergenic	ns	1.19823509114695e-06	0.399720585303389	5.97315770301105	ns	0.00247888068401617	-0.356196568258236	-3.25564633420606	ns	0.00403507036494693	-0.243775153641658	-3.14411304142617	hypo	8.68260222064729e-08	-0.643495738945047	-10.9276581332857
cg14284315	chr20	45531623	EYA2;EYA2	OpenSea	5'UTR	hyper	6.31084117444823e-08	0.417319265860701	7.00565357669772	ns	0.0437756875670833	-0.220444200258556	-2.09021888542549	ns	0.0797793070406388	-0.103073156735234	-1.82080983938274	ns	2.13116006198433e-05	-0.520392422595936	-6.56132724301318
cg04913317	chr4	16655626	LDB2;LDB2;LDB2;LDB2	OpenSea	Body	hyper	7.21207147619409e-09	0.411973734533963	7.79020527250236	ns	0.06326785871215	-0.182589217332123	-1.91694173611574	ns	0.0657463341745034	-0.0667216044944461	-1.91829768667726	ns	0.000120618269724691	-0.478695339028409	-5.46999496910484
cg15053129	chr10	64403059	ZNF365;ZNF365	OpenSea	5'UTR	hyper	6.50416716968555e-09	0.362753743124977	7.82821683880442	ns	0.176967991818302	-0.124968904490958	-1.37735652731058	ns	0.296533464483021	-0.0229444142370578	-1.06457277590183	ns	0.00143531604560155	-0.385698157362035	-4.06144768578229
cg12163870	chr2	115177175		OpenSea	Intergenic	hyper	4.66016959767301e-09	0.444559259777144	7.95131856801418	ns	0.101994523328898	-0.206920013401864	-1.67839811516365	ns	0.220309306940916	-0.0818877215895427	-1.25490141054685	ns	4.72697681416071e-05	-0.526446981366687	-6.04680691644364
cg09138220	chr9	71447776	PIP5K1B;PIP5K1B	OpenSea	Body	ns	0.00183596818282558	0.265944744422251	3.39901723100084	ns	2.37541018804676e-05	0.491174097905519	4.85495236322052	hyper	1.28858778463747e-08	0.565971057274277	8.02960695162361	ns	0.0300818076047752	0.300026312852026	2.44412011016693
cg15259261	chr18	66401577	CCDC102B	OpenSea	5'UTR	ns	2.58220429437007e-05	0.354347970767661	4.91427818552017	ns	3.37651593473971e-05	0.503067901439379	4.73889873228862	hyper	1.66025026386937e-08	0.602728268217784	7.92418295940246	ns	0.0285910707742435	0.248380297450123	2.47144377655277
cg02005232	chr11	115266615	CADM1;CADM1;CADM1;CADM1;CADM1	OpenSea	Body	hyper	7.02110933326304e-08	0.397917039572482	6.96768096314886	ns	0.0504403975159606	-0.189854282455734	-2.02451197019823	ns	0.0126642410590915	-0.0779401150759736	-2.67141921246094	ns	0.000782743908089914	-0.475857154648456	-4.39361747244788
cg05470332	chr12	18867440	PLCZ1;PLCZ1	OpenSea	Body	hyper	8.61289328964294e-08	0.375892982382756	6.89506777909061	ns	0.273245230960195	-0.1173832880641	-1.11274948336639	ns	0.622105640830917	-0.01166338676895	-0.498612561491122	ns	0.00711797891736909	-0.387556369151706	-3.20795428405928
cg11951010	chr1	57746735	DAB1	OpenSea	Body	hyper	5.40501425350127e-08	0.412330715142189	7.06091080562689	ns	0.217270911332903	-0.154846877392549	-1.2559844325787	ns	0.615806324778702	-0.0388788637588088	-0.507693715836499	ns	0.00042300510836689	-0.451209578900997	-4.73826537015069
cg21496702	chr7	82111301		OpenSea	Intergenic	hyper	6.69026348190178e-08	0.427674076149302	6.98486006581747	ns	0.109409309746998	-0.211734089451615	-1.64177403131295	ns	0.297710314695598	-0.0914507555346241	-1.06192900505921	ns	2.25489611799707e-05	-0.519124831683927	-6.52409186684437
cg27474322	chr11	56126517	OR8J1	OpenSea	TSS1500	hyper	7.80986557537224e-08	0.423990193772777	6.92982472152483	ns	0.0922025209606677	-0.226695409450278	-1.73031395693523	ns	0.282401482326294	-0.107448167451685	-1.09691742468271	ns	4.07586463764666e-07	-0.531438361224462	-9.53223561121723
cg08519674	chr8	718079	ERICH1-AS1	OpenSea	Body	hyper	6.09019456778446e-08	0.418178113811482	7.01833607148159	ns	0.0372486478493318	-0.270284685209995	-2.1637370035725	ns	0.0711355169320474	-0.152672090700515	-1.87890454925019	ns	6.85733245947189e-06	-0.570850204511997	-7.33690410900014
cg00405044	chr2	60610531		OpenSea	Intergenic	hyper	3.29865216172386e-09	0.41571186780517	8.07963011035183	ns	0.0311224996383223	-0.27050971805746	-2.24399513815549	ns	0.0309398836510975	-0.153590755237257	-2.27729896747337	ns	2.98129467514332e-05	-0.569302623042426	-6.34164405927283
cg21998324	chr2	3772192	DCDC2C	OpenSea	Body	hyper	2.26867363402359e-08	0.367126345113474	7.37263480725825	ns	0.00460107788294923	-0.357517359744137	-3.02368825859848	ns	0.00244085890954389	-0.254263075180972	-3.3441386492009	ns	6.50000361955972e-06	-0.621389420294446	-7.37486448976292
cg12238212	chr16	9531163		OpenSea	Intergenic	hyper	1.91383079259664e-09	0.462057869397654	8.28334405532607	ns	0.0901171207629445	-0.216897231229133	-1.74196174427473	ns	0.225508172099739	-0.0869434554610422	-1.24048555268432	ns	2.84318801255578e-06	-0.549001324858696	-7.97815696627107
cg15133558	chrX	72745551	MAP2K4P1	OpenSea	Body	hyper	4.81147887834547e-08	0.422463068261411	7.10246779007329	ns	0.440991017981275	-0.110199669090504	-0.779200846221614	ns	0.75847370279025	0.00861806885801819	0.310633560161669	ns	0.000707038709680164	-0.413844999403393	-4.45002345782502
cg08819008	chr11	111065714		OpenSea	Intergenic	hyper	8.94354502585093e-08	0.407042934410888	6.88170058799896	ns	0.0386417029354528	-0.226876719163534	-2.14713950956633	ns	0.0480776181168319	-0.112395893860472	-2.07102038162833	ns	8.59039503551949e-05	-0.51943882827136	-5.67569161014419
cg27563103	chr6	138267488		OpenSea	Intergenic	hyper	5.93770331791364e-09	0.391371568646544	7.86179540985568	ns	0.109681297669044	-0.157488955778477	-1.64047004215186	ns	0.241900595194161	-0.0474157020966369	-1.19660872508145	ns	6.88665928727351e-05	-0.43878727074318	-5.81163772336286
cg10757984	chr1	110814616		OpenSea	Intergenic	hyper	7.76759391445176e-11	0.416564350320867	9.52550558908334	ns	0.120148266801013	-0.144787647815628	-1.59219750008742	ns	0.062113226176877	-0.0276289242878838	-1.94647220014077	ns	0.000306349036948886	-0.444193274608751	-4.92244634644682
cg04378605	chr14	21058768	RNASE12;RNASE11;LOC254028	OpenSea	TSS1500	hyper	3.6604405896853e-08	0.428939893531499	7.20040113547278	ns	0.381781718261217	-0.133474323644479	-0.885546893274427	ns	0.882162243230881	-0.0128349785887453	0.149643640559019	ns	5.78912845181855e-05	-0.441774872120244	-5.91953292319951
cg14612526	chr5	167853239	WWC1;WWC1;WWC1	OpenSea	Body	hyper	1.09522100849149e-09	0.398454043519689	8.4942605538665	ns	0.747847580927459	-0.0751969865927161	-0.323972211943415	ns	0.237207805065949	0.0368682131471965	1.20893646033032	ns	0.000103008944193741	-0.361585830372493	-5.56519357994643
cg08723248	chr12	9287358		OpenSea	Intergenic	hyper	5.44050126603758e-09	0.447340030991278	7.89406886021947	ns	0.148886497643697	-0.173157120001965	-1.47530775372147	ns	0.339433159863045	-0.0473427362856684	-0.972569637124014	ns	0.000284680367782895	-0.494682767276946	-4.96468303808177
cg06599586	chr6	168613387		S_Shore	Intergenic	hyper	1.78324791140405e-10	0.393111674188485	9.19574099418118	ns	0.135978449625661	-0.135405118932981	-1.52533179254887	ns	0.163439571820139	-0.0248424605674699	-1.43278906489915	ns	0.000298898516327783	-0.417954134755955	-4.93660679875239
cg23523480	chr5	153204284		OpenSea	Intergenic	hyper	6.19878618722841e-09	0.443809761624419	7.84593195462193	ns	0.0405978150324389	-0.248195344764241	-2.12470613487385	ns	0.0465353487970504	-0.123373849307373	-2.08660944416734	ns	1.98728837563091e-05	-0.567183610931792	-6.60761355449219
cg20988291	chr6	19180731		OpenSea	Intergenic	ns	0.148961491624734	0.161211894220843	1.47903904809169	ns	4.81676230086731e-07	0.587130042915715	6.1286097649876	hyper	4.3228171064853e-09	0.632470888165327	8.49112468590015	ns	0.0035564016201206	0.471258993944484	3.57482030998364
cg05815818	chr20	40727938	PTPRT;PTPRT	OpenSea	Body	ns	5.39298666647368e-07	0.390040618933709	6.25043268023268	ns	0.000182112945948089	0.465359852991267	4.1751505362518	hyper	6.23031484787167e-08	0.575058777066372	7.38341066223004	ns	0.0720288581403886	0.185018158132663	1.96380639845814
cg17902508	chr8	121201134	COL14A1	OpenSea	Body	hyper	4.35809002314917e-08	0.436685688006015	7.1378756226116	ns	0.0217307768130064	-0.272313161268376	-2.40003015115141	ns	0.0372400258564733	-0.149495311516685	-2.19169106668858	ns	9.08067205744352e-07	-0.586180999522699	-8.86648882963316
cg13371826	chr15	47708212	SEMA6D	OpenSea	5'UTR	hyper	3.16538000874945e-08	0.416063535991018	7.2525956720528	ns	0.635259326879657	-0.0524899614498375	-0.478428434398189	ns	0.430213353635447	0.0645279080476364	0.800890386475981	ns	0.000606848982820217	-0.351535627943382	-4.53515964394328
cg13820475	chr10	44461659	LINC00841	OpenSea	Body	hyper	8.31028428668701e-08	0.415837704846903	6.90776454227916	ns	0.0055308547633621	-0.276744358398148	-2.95314966631641	ns	0.00506528890887196	-0.159790003909956	-3.05228965459828	ns	9.25065873908528e-07	-0.575627708756859	-8.85150342333782
cg14941157	chr11	79026988	TENM4	OpenSea	5'UTR	hyper	8.63350523374976e-09	0.433482351873451	7.72416778764364	ns	0.0257988522033615	-0.238266801528904	-2.32618005169968	ns	0.0349516276184259	-0.116349890064496	-2.22115878426162	ns	2.25401927060447e-06	-0.549832241937948	-8.15347270280328
cg25039993	chr7	28897277		S_Shelf	Intergenic	hyper	4.26961899400201e-08	0.422603236476525	7.14521886337323	ns	0.278092160047365	-0.135102638004028	-1.10138475305541	ns	0.710281474379949	-0.0162454777450054	-0.375435112746273	ns	0.00503524411035741	-0.43884871422153	-3.39062953503217
cg10539245	chr3	57450830	DNAH12	OpenSea	Body	hyper	3.43722278899949e-08	0.401973984209904	7.22298870832197	ns	0.291163910970115	0.121174996429601	1.07141839297311	ns	0.000914031712228643	0.234230179488637	3.72580535001712	ns	0.134162348523919	-0.167743804721268	-1.60100934507399
cg18303984	chr2	163003972	LOC101929532;GCG	OpenSea	Body	hyper	6.62739782435933e-08	0.394777237971615	6.98822144048096	ns	0.171700550760686	-0.162683848476257	-1.39475082985974	ns	0.467409659357765	-0.0516527502967401	-0.73715602858404	ns	0.00023065121356384	-0.446429988268355	-5.08663582471435
cg12000238	chr8	35953533		OpenSea	Intergenic	hyper	5.70167841819517e-09	0.436489054163742	7.87675879462324	ns	0.0220986051778857	-0.234442602018857	-2.39285962249248	ns	0.0366663385838769	-0.111680055535305	-2.19892203316117	ns	3.61047153959684e-07	-0.548169109699047	-9.63624569862478
cg17973438	chr2	165002378		OpenSea	Intergenic	hyper	5.01207613414651e-08	0.421713247489635	7.08786821486932	ns	0.448110388531071	-0.113151323832115	-0.767014976553278	ns	0.710519490998389	0.00545552702434426	0.37511126713057	ns	0.00121729750995496	-0.41625772046529	-4.15105925034538
cg25198584	chr1	4775233	AJAP1;AJAP1	S_Shelf	Body	hyper	2.32351215246372e-08	0.400759897564472	7.36400806868966	ns	0.160992818834817	-0.148798499233279	-1.43143703837481	ns	0.268367408512652	-0.0360847780432716	-1.1302067328159	ns	0.00150285396340286	-0.436844675607744	-4.03651668462192
cg13825966	chr7	17084636		OpenSea	Intergenic	hyper	3.94599755612615e-08	0.421110220211474	7.17345967774173	ns	0.0149156678124281	-0.252192286728993	-2.55800178675025	ns	0.0129183627798152	-0.133755037294516	-2.66293385383787	ns	8.31586543447001e-06	-0.55486525750599	-7.20116356684071
cg21846220	chr12	103836805	C12orf42;C12orf42;C12orf42;C12orf42;C12orf42	OpenSea	5'UTR	hyper	4.88619185901609e-10	0.395717063611543	8.80314638855603	ns	0.0655739496665383	-0.234803062433348	-1.8996417706102	ns	0.144453402068162	-0.123507638292601	-1.50314488187121	ns	9.06429396594732e-07	-0.519224701904144	-8.86794845885784
cg21061574	chr12	90909760		OpenSea	Intergenic	ns	0.000370699428588138	0.239207111051737	3.98235200501746	ns	2.61974134375339e-06	-0.611492545544802	-5.57627840512734	ns	1.36191132138499e-05	-0.544215545561501	-5.30415842938393	hypo	3.59679293999048e-09	-0.783422656613238	-14.3432505553546
cg14509403	chr22	30476281	HORMAD2	Island	TSS200	ns	0.787908261633167	-0.0348044197224264	0.271305571766157	ns	5.49428901351581e-05	0.355460482537183	4.57747578520478	hyper	2.07643059798291e-08	0.345671739490251	7.83162703209232	ns	0.0207763213007037	0.380476159212677	2.6420744039528
cg16209639	chr2	213114679	ERBB4;ERBB4	OpenSea	Body	hyper	9.11313739460779e-11	0.476195096551207	9.46167211957555	ns	0.400283781880335	-0.119738756840669	-0.85127705448543	ns	0.640049516572654	0.0141911140643576	0.472971274210212	ns	0.000116542591567617	-0.46200398248685	-5.49066535211005
cg19961649	chr2	76337965		OpenSea	Intergenic	hyper	1.80533925363854e-09	0.436092544155287	8.30529748798834	ns	0.055949299895093	-0.201948597582412	-1.97570309322954	ns	0.10149342657387	-0.0792975695387377	-1.69568185709139	ns	5.11216060694545e-06	-0.515390113694024	-7.54682167340714
cg25292486	chr11	13930253		OpenSea	Intergenic	hyper	5.98244941236789e-09	0.401418531052183	7.85902689511735	ns	0.144370564092112	-0.164965841955006	-1.49239966555406	ns	0.449794907825312	-0.0520668800965797	-0.766943781353294	ns	1.24584186195402e-06	-0.453485411148762	-8.6135209569843
cg03166258	chr2	133038912		OpenSea	Intergenic	hyper	2.01080473979048e-10	0.455511412502384	9.14854899435123	ns	0.0938969213943618	-0.189905205529989	-1.72101138145887	ns	0.141153153886908	-0.0617926207636932	-1.5161264141011	ns	5.27473914919609e-05	-0.517304033266077	-5.97778525305405
cg12197329	chr11	70780886	SHANK2	OpenSea	Body	hyper	5.05003772785004e-09	0.427157475100782	7.92159035619872	ns	0.0497858284122295	-0.193224274287786	-2.03061678675056	ns	0.0519561176954365	-0.0730862344156906	-2.03369361931689	ns	9.00487324840411e-05	-0.500243709516473	-5.64691735047689
cg18329864	chr14	53521207	DDHD1;DDHD1;DDHD1	OpenSea	Body	hyper	2.84806432160047e-10	0.442776128791631	9.01240568559199	ns	1.03308692678896e-05	0.548631633291235	5.12832552575664	hyper	6.33451590416035e-11	0.673162419513882	10.4011492147157	ns	0.0111269596706131	0.230386290722251	2.97251865402881
cg03943568	chr16	65105747	CDH11;CDH11	OpenSea	5'UTR	ns	3.06332622095199e-06	0.385075223115314	5.64881288758653	ns	5.02427641855498e-05	0.482823601126151	4.60719951382617	hyper	7.41281759932677e-08	0.591126007627333	7.31345318672893	ns	0.0276416647419619	0.206050784512019	2.48957110077072
cg04983148	chr20	38510222		OpenSea	Intergenic	hyper	6.60489264456778e-10	0.437785680369913	8.68725011716313	ns	0.0928610651001813	-0.182693143811315	-1.72668156980196	ns	0.15285466649448	-0.0595659212072771	-1.47114883968031	ns	4.6721677268196e-05	-0.49735160157719	-6.0541733533868
cg09555569	chr11	123503148	SCN3B;SCN3B	OpenSea	3'UTR	hyper	6.28999332391394e-08	0.410765139597035	7.00683252063379	ns	0.296221748382817	-0.145653066452269	-1.06007722833751	ns	0.885978054997078	-0.0301253709406034	-0.144762050270831	ns	0.000153104118928738	-0.440890510537639	-5.32755826662147
cg23331981	chr10	7574780		OpenSea	Intergenic	ns	1.09303681164204e-05	0.240840146485768	5.21065045428491	ns	0.00465505979685122	0.200750426915561	3.01924006936973	hyper	3.9422358668343e-14	0.268486718114683	14.3591079625335	ns	0.533746761117612	0.0276465716289156	0.639845787005696
cg25730298	chr1	245581404	KIF26B	OpenSea	Body	ns	1.90349088359232e-05	0.345962134925933	5.01950392418149	ns	9.0540763790784e-05	0.494513090005	4.4107542071177	hyper	3.70574855022009e-08	0.591814940452919	7.59404421343778	ns	0.0672072437122207	0.245852805526986	2.00290500712763
cg02444695	chr6	148950185		OpenSea	Intergenic	hyper	1.99511650691481e-09	0.385602635404211	8.26771042204558	ns	0.246379679343699	0.0784675208523188	1.17851334032081	ns	5.43694619562066e-06	0.186918262059753	5.64868289903601	ns	0.130400013423022	-0.198684373344458	-1.61816235520023
cg14112368	chr3	133812927		OpenSea	Intergenic	hyper	4.33556778746583e-08	0.378095992074057	7.13973057414926	ns	0.859672072537377	-0.0537875098154766	-0.178071922750864	ns	0.0187036715377077	0.0525519879553519	2.5027312985546	ns	0.0272988694289005	-0.325544004118705	-2.49626429152994
cg09319815	chr2	242794941	PDCD1	Island	Body	hyper	3.66563605404927e-08	0.236441251831655	7.19989218513266	ns	0.32304487956944	-0.0694636392893072	-1.00207412772459	ns	0.947354133565338	-0.00296453721165424	-0.0666489514660832	ns	0.00607506046064261	-0.239405789043309	-3.29150165684857
cg02609155	chr6	115188974		OpenSea	Intergenic	hyper	6.7145688962053e-08	0.379507860002318	6.98356904056972	ns	0.289160759274444	-0.121707098390234	-1.07594819451155	ns	0.779117098008267	-0.0149705127645819	-0.283298573173552	ns	0.00477847764726406	-0.3944783727669	-3.41830053439518
cg24814707	chr4	57035957	KIAA1211	OpenSea	TSS1500	hyper	2.17038867530616e-09	0.448947809780462	8.23609781433242	ns	0.884751114143292	-0.0357707440895159	-0.145988147697442	ns	0.0952472877105969	0.090495827411239	1.72914109124547	ns	0.00506014803618066	-0.358451982369223	-3.38802202217403
cg25548624	chr7	79183685		OpenSea	Intergenic	hyper	1.57251195208978e-08	0.431340746536958	7.50539378629575	ns	0.824303087727273	0.0195975888142291	0.223650215607612	ns	0.0312167101353509	0.140912173777748	2.27321936507869	ns	0.0110799246972373	-0.290428572759209	-2.97475223294987
cg04218299	chr16	86389468		OpenSea	Intergenic	hyper	2.64170904726321e-08	0.424254228098056	7.31770174225428	ns	0.0258148127047422	-0.227815787307797	-2.32591166522912	ns	0.0355563610972484	-0.108494285655218	-2.21320647836342	ns	5.82150480814218e-06	-0.532748513753274	-7.45346880859427
cg10698427	chr17	47724804	SPOP;SPOP;SPOP;SPOP;SPOP;SPOP	OpenSea	5'UTR	hyper	4.98598509327517e-08	0.416572723100498	7.0897333011615	ns	0.000226448570812162	0.451289602807623	4.10102231739859	ns	5.13191290420487e-07	0.568450681179638	6.54982660407152	ns	0.0346005520360309	0.15187795807914	2.36860807121376
cg10059128	chr8	114962662		OpenSea	Intergenic	hyper	5.51309789173476e-08	0.403223921355909	7.05384351598009	ns	0.387646389004111	0.13788482095087	0.87457244864126	ns	0.00267654117932917	0.25129154883222	3.30773779966764	ns	0.0718234154884903	-0.151932372523689	-1.96542253398483
cg18526142	chr5	41763261	OXCT1	OpenSea	Body	ns	0.00623977622752817	0.248429980012626	2.9289754282769	ns	2.93574640247901e-05	0.530647340058982	4.7851101713005	hyper	1.83151964689941e-08	0.600518271937533	7.88350194083083	ns	0.0341733753384268	0.352088291924907	2.37532850865329
cg24575378	chr1	24583120		OpenSea	Intergenic	hyper	6.85259034681288e-08	0.421236002599944	6.97632634721716	ns	0.0509217378368872	-0.255656184230256	-2.0200667596498	ns	0.122128112606149	-0.137183558499022	-1.59620042895798	ns	3.28631224172481e-06	-0.558419561098966	-7.87014527223446
cg12610118	chr1	168465599	LOC101928565	OpenSea	TSS1500	hyper	2.88068351515697e-08	0.420285139916864	7.28650409113117	ns	0.0827182697947619	-0.214151336806118	-1.78520357118502	ns	0.103587205195688	-0.0959461412044998	-1.68485388404767	ns	0.000374089936485338	-0.516231281121364	-4.80811260749769
cg25123499	chr20	38097691		OpenSea	Intergenic	hyper	4.55000787641885e-09	0.437300595403873	7.96017801395768	ns	0.017853383730998	-0.242095715948582	-2.48317932055712	ns	0.0239948423755408	-0.119104923491243	-2.39235149436616	ns	1.68890871047515e-07	-0.556405518895115	-10.3084949842084
cg13802742	chr5	38081883		OpenSea	Intergenic	hyper	6.39790393907833e-08	0.415368735102463	7.00077244321413	ns	0.240438753784504	-0.154771093188659	-1.19375321116138	ns	0.677179941931882	-0.0379486364410908	-0.420889489384181	ns	0.000824990563022901	-0.453317371543554	-4.36454966512297
cg20058687	chr13	27129860		N_Shore	Intergenic	hyper	1.15767879701855e-08	0.42964110420582	7.61688268451615	ns	0.259855626508847	-0.153709534253222	-1.14491199314023	ns	0.818526274922962	-0.0328729736953347	-0.231698040303508	ns	1.31953752759097e-05	-0.462514077901155	-6.88269399527592
cg11096063	chr10	130083937		OpenSea	Intergenic	hyper	5.18570141123351e-08	0.417946372202268	7.07570185851302	ns	0.441725887667036	-0.116422619523999	-0.777937609927358	ns	0.726267396197051	0.0011247976578892	0.353772690407524	ns	0.00146382247853084	-0.416821574544379	-4.05078056044802
cg07907936	chr16	50507194		OpenSea	Intergenic	hyper	8.57674798944799e-08	0.406705092727089	6.89656040023785	ns	0.360700159792216	-0.133117217098059	-0.92591658377156	ns	0.951671345923536	-0.0187314097685655	0.0611760256232178	ns	0.000301835104990287	-0.425436502495654	-4.9309819741016
cg03517998	chr7	38726758	FAM183B	OpenSea	TSS200	ns	1.88850221853837e-07	0.356373595180762	6.61768215188846	ns	0.00530072900355365	-0.365787219360747	-2.96950451585801	ns	0.00844330786703882	-0.265557145716158	-2.84229749804564	hypo	4.69035483904409e-08	-0.62193074089692	-11.5276782400807
cg17787876	chr1	156467057	MEF2D	N_Shelf	5'UTR	ns	0.00084717097178776	0.290096601740374	3.68440462937962	ns	2.34193133580536e-06	0.559936350615092	5.61281394027779	hyper	9.49805177286898e-09	0.641526019854572	8.15731716582331	ns	0.00273415652323435	0.351429418114198	3.71479874382848
cg14207271	chr21	39683927		OpenSea	Intergenic	ns	1.48346212435981e-06	0.364062024489584	5.899241726595	ns	1.26254436576333e-06	0.596589118580441	5.8141773366907	hyper	5.18814043500118e-11	0.698981562968137	10.4970067019235	ns	0.00782452578027479	0.334919538478552	3.15807672916284
cg07335619	chr17	8814822	PIK3R5;PIK3R5	OpenSea	5'UTR	hyper	6.64916021241501e-08	0.305035912653008	6.98705418363835	ns	0.679781240762935	-0.0229732728992944	0.416160564378414	ns	0.0427543380590951	0.0628180775343642	2.12686551788646	ns	0.00364688312331508	-0.242217835118644	-3.56147983877497
cg03393445	chr8	19249545	SH2D4A	OpenSea	Body	hyper	5.99934583642234e-08	0.413034795778383	7.02369374620052	ns	0.0286295209725829	-0.280755512808885	-2.28076666155867	ns	0.0443687320196976	-0.164589476496214	-2.10930400382433	ns	8.15395706503294e-06	-0.577624272274597	-7.21492838663078
cg17508905	chr4	38121914	TBC1D1	OpenSea	Body	ns	0.0058805408836753	0.22071542906171	2.95242606477246	ns	2.33616632680031e-06	0.553254193940605	5.61361719808796	hyper	2.85551580736408e-09	0.615330408364211	8.66952292235657	ns	0.0104102395320869	0.394614979302501	3.00761933784543
cg05645612	chr11	120136281	POU2F3;POU2F3;LOC649133	OpenSea	Body	hyper	5.58661151669945e-08	0.415905383581582	7.04911639861303	ns	0.0131166441665267	-0.258716755975867	-2.61081899640146	ns	0.0119419009446914	-0.141743366843547	-2.69643833250946	ns	7.13402292907673e-06	-0.557648750425129	-7.30892721810191
cg16806497	chr11	115231013	CADM1;CADM1;CADM1;CADM1;CADM1	OpenSea	Body	hyper	6.86451280517972e-08	0.418504303812349	6.97570766019507	ns	0.106566335876087	-0.202988524345592	-1.65556658130046	ns	0.24485003631144	-0.0852841888983688	-1.18895144434943	ns	0.000214579542038077	-0.503788492710718	-5.12876025534597
cg16600694	chr6	161678989	AGPAT4	OpenSea	5'UTR	hyper	1.11148461759736e-08	0.429223815281531	7.63174572793738	ns	0.00182301581355169	0.370654497852801	3.36834774641602	ns	2.78531593209224e-07	0.491373695900731	6.78817884283113	ns	0.262860149132676	0.0621498806192005	1.17211290473821
cg01290232	chr11	110911294		OpenSea	Intergenic	hyper	4.20128978022211e-08	0.415601779167448	7.15099661505677	ns	0.0669577540296645	-0.207664370141172	-1.88951015595457	ns	0.148269912785544	-0.090776369750327	-1.48842864192214	ns	1.83751787707404e-05	-0.506378148917775	-6.65973034111186
cg16241089	chr16	48004135		OpenSea	Intergenic	hyper	5.5193401270264e-08	0.431622339255837	7.05343965084294	ns	0.305763431231977	-0.140787822847607	-1.03904401720517	ns	0.894056857026915	-0.0193940399319029	-0.134438426670639	ns	0.00171694020585793	-0.45101637918774	-3.96449184691329
cg02266736	chr6	94551839		OpenSea	Intergenic	ns	2.82067200866252e-05	0.317392711640275	4.88377117347211	ns	0.00925684796931159	-0.341852990582016	-2.7514434519522	ns	0.030899862938511	-0.252586290433189	-2.27789148940652	hypo	8.66505596564655e-08	-0.569979002073464	-10.92958588484
cg06022189	chr5	2309992	LOC100506858	OpenSea	Body	hyper	3.62157262199279e-08	0.418605217357979	7.20423205158185	ns	0.907096304194286	-0.0243447802098288	0.117532344207907	ns	0.0844555476851207	0.0933879371721027	1.79160459242966	ns	0.00366216716190858	-0.325217280185876	-3.55925964459483
cg01105019	chr12	18837147	PLCZ1;PLCZ1	OpenSea	Body	hyper	9.36895795358222e-11	0.372336254242105	9.45063185379664	ns	0.179853730130358	-0.145252626842754	-1.36799715306869	ns	0.552688290186229	-0.0405330553371618	-0.601279360556933	ns	1.21757740606805e-05	-0.412869309579266	-6.93751816998194
cg13292891	chr21	32014898	KRTAP20-3	OpenSea	TSS1500	hyper	3.61306448007104e-11	0.430711529501372	9.83435272569821	ns	0.390892086741047	-0.110700352198417	-0.868544181001559	ns	0.551710825593858	0.0104372654738436	0.602769679272296	ns	0.000624197809061909	-0.420274264027528	-4.51941780644478
cg20912967	chr2	26820284	CIB4	OpenSea	Body	ns	2.01188780644234e-06	0.384157916510436	5.79391383289568	ns	8.44670742554789e-06	0.542280397995218	5.19421213767872	hyper	9.27668228436082e-11	0.650324812013778	10.2194795751041	ns	0.00833571057401519	0.266166895503341	3.12472989492332
cg01986807	chr11	125125986	PKNOX2	OpenSea	5'UTR	hyper	1.6253718454428e-08	0.39952627801213	7.49338868784259	ns	0.052623348772622	-0.191476196812851	-2.0046406596381	ns	0.097023228094953	-0.0791094311219397	-1.71944374953968	ns	1.9188871655668e-05	-0.478635709134069	-6.63088036674183
cg17095939	chr2	175410658		OpenSea	Intergenic	hyper	5.1344172757962e-09	0.43178654362767	7.91546394836331	ns	0.842308141548777	-0.0495224544042738	-0.20039448506965	ns	0.0261310442435478	0.0719175109910084	2.35403930750132	ns	0.0134484061572799	-0.359869032636662	-2.87253264821939
cg09716109	chr17	77373313	RBFOX3	OpenSea	5'UTR	hyper	8.36994918844902e-08	0.394894734006736	6.90522450165899	ns	0.0857358011886726	-0.222355918510144	-1.76718954971077	ns	0.257709555532171	-0.111291774570749	-1.15634108274556	ns	7.47657637130436e-07	-0.506186508577485	-9.02468318156189
cg10858752	chr12	91350364	C12orf12	S_Shelf	TSS1500	hyper	1.98769589849342e-08	0.421646328797654	7.42044428141243	ns	0.914410363693271	0.0223155212801814	0.108240502158935	ns	0.0711247576219014	0.140903551254522	1.87898057848583	ns	0.00387161047948423	-0.280742777543133	-3.52974968616709
cg23111359	chr11	111177169	COLCA2;COLCA2;COLCA2;COLCA1	OpenSea	TSS1500	ns	7.70210545025617e-07	0.374449288885432	6.1264555838158	ns	0.000111974148887195	0.483486260863722	4.33943939953751	hyper	4.50391354546304e-08	0.58880012336275	7.51469572181341	ns	0.058411470227255	0.214350834477318	2.08143311218158
cg19326669	chr12	82778038	METTL25	OpenSea	Body	hyper	5.10024590932083e-10	0.447414710664522	8.78661855081764	ns	0.0678630072586762	-0.201391828835782	-1.88297908411047	ns	0.132782757837702	-0.0755564414613852	-1.55019429762285	ns	2.39752026057641e-06	-0.522971152125907	-8.10661394521234
cg04427437	chr3	3081722	CNTN4;CNTN4;CNTN4;CNTN4	OpenSea	5'UTR	hyper	8.21650159512577e-08	0.397701368514098	6.91179458564089	ns	0.760533206838516	-0.0640714520974088	-0.307121832864352	ns	0.177257701325398	0.0477820577971813	1.38558191870147	ns	0.0118209724378562	-0.349919310716917	-2.94060959692282
cg12628061	chr1	56453730		OpenSea	Intergenic	ns	0.00108081313077155	0.252185840876666	3.59531199858179	ns	0.000126835583094865	0.410997455654856	4.29748641456793	hyper	9.39794562886899e-09	0.481924723401418	8.16176928408336	ns	0.0775023332498616	0.229738882524752	1.92223385096945
cg05205314	chr5	23411506		OpenSea	Intergenic	ns	1.20638712174087e-06	0.412025460693359	5.97080918114915	ns	0.0321739584163945	-0.274291083809573	-2.22927179864667	ns	0.104682577574944	-0.158408922989566	-1.67926221384978	hypo	1.43506787771816e-08	-0.570434383682925	-12.7599852584875
cg15305791	chr16	51270165		OpenSea	Intergenic	hyper	4.28477161600699e-08	0.418987481681748	7.14395029115196	ns	0.0498780410649596	-0.244427451112575	-2.02975254004971	ns	0.0836705057732018	-0.126587221889583	-1.79640921250297	ns	4.97946588864412e-05	-0.545574703571331	-6.013997151838
cg04719766	chr11	2542580	KCNQ1;KCNQ1	OpenSea	Body	hyper	2.60620232694784e-08	0.401032975397146	7.32257998722913	ns	0.517914405960885	-0.10451977301256	-0.653033007170358	ns	0.560106080238419	0.00827075131788746	0.590013709205856	ns	0.000808170154640074	-0.392762224079259	-4.37593402926479
cg00663183	chr3	15687950		OpenSea	Intergenic	ns	4.74100698715066e-05	0.327934306698365	4.70409903862168	ns	7.3209813281034e-06	0.57122402334103	5.24097290193391	hyper	2.82854994237287e-09	0.663455547099945	8.67362643415081	ns	0.010343336591253	0.33552124040158	3.01101772212272
cg15209808	chr22	30476254	HORMAD2	Island	TSS200	ns	0.954456245984395	-0.0092126064999874	0.0575635207452605	ns	3.415282932537e-05	0.415609354072829	4.73512430734332	hyper	1.78776718363288e-08	0.413018308494708	7.89351233050304	ns	0.0159227809104983	0.422230914994695	2.78324475829872
cg00627233	chr2	79251911	REG3G;REG3G;REG3G	OpenSea	TSS1500	hyper	1.19917663855889e-10	0.465088379122181	9.35248521574122	ns	0.215243489367763	-0.159134118456769	-1.2616618559099	ns	0.692177235123822	-0.0283280118286559	-0.400190174562417	ns	2.73868435425076e-05	-0.493416390950837	-6.39678731476483
cg24349817	chr7	39372789	POU6F2;POU6F2	OpenSea	Body	hyper	3.52493777425642e-08	0.393206632240388	7.21394019002363	ns	0.0344627736757522	-0.197885747266264	-2.19865220606836	ns	0.0337978490014286	-0.0872963819486547	-2.23668159273236	ns	5.8519844025506e-05	-0.480503014189043	-5.91279168101431
cg08386929	chr11	117329839	DSCAML1	OpenSea	Body	hyper	7.47575150578459e-10	0.449345381949214	8.63981724074693	ns	0.0223832815441238	-0.239156332754509	-2.38738396751828	ns	0.0165032354940283	-0.112777944081293	-2.55738903346842	ns	2.09829663959503e-06	-0.562123326030507	-8.20806348732636
cg27112487	chr12	31360362		OpenSea	Intergenic	hyper	1.16907104498484e-08	0.337833023898755	7.61330978986265	ns	0.170013985919233	-0.112537879362994	-1.40040812165916	ns	0.139179383026113	-0.0175223413914696	-1.52400842595521	ns	0.00269944151717254	-0.355355365290224	-3.72162014386305
cg17279583	chr4	119832364	SYNPO2;SYNPO2;SYNPO2;SYNPO2;SYNPO2	OpenSea	Body	hyper	1.07960844038372e-08	0.4069682479627	7.64237238896122	ns	0.0711253393866893	-0.187258178822172	-1.86004530568358	ns	0.127679976296764	-0.0727983590826626	-1.5718337596775	ns	4.14260278256895e-05	-0.479766607045362	-6.13043662234819
cg09466770	chr2	115218027	DPP10;DPP10	OpenSea	TSS1500	hyper	3.45876221228951e-08	0.424410114532596	7.22074523852499	ns	0.0786982297161899	-0.210221292459398	-1.81008554319798	ns	0.160455547006358	-0.0908559477471051	-1.44339717920313	ns	6.22283447306948e-05	-0.515266062279701	-5.87451040480796
cg17486066	chr1	34330045	HMGB4;CSMD2;HMGB4	OpenSea	Body	hyper	9.28301493989582e-10	0.384860240480784	8.55716027097867	ns	0.0298431636307988	-0.159095295439625	-2.26252164677461	ns	0.0131549516454456	-0.050853352804404	-2.65517294474192	ns	4.51579254914927e-05	-0.435713593285188	-6.07570265930005
cg22112867	chr22	22706319		OpenSea	Intergenic	hyper	3.97788574095363e-10	0.432948335664578	8.88261723127394	ns	0.277318715099209	-0.134028944225007	-1.1031887790603	ns	0.895772643775714	-0.0122622248193441	-0.132247830802114	ns	0.000495677110128731	-0.445210560483922	-4.64867896125071
cg11515095	chr11	132949437	OPCML	N_Shelf	Body	hyper	6.03952446748761e-10	0.44350023281681	8.72159018435167	ns	0.218493634202094	-0.15229534659194	-1.25257960052077	ns	0.632483658539732	-0.0275609061122124	-0.4837427122487	ns	0.000259341942800138	-0.471061138929023	-5.01855582774588
cg10335589	chr21	31801913	KRTAP13-4	OpenSea	TSS1500	hyper	6.76501278283547e-08	0.384708323939636	6.98090465820963	ns	0.171540016110428	-0.146004887516407	-1.39528744312888	ns	0.342545146396031	-0.0378056714083846	-0.966213921320694	ns	0.00190804985389668	-0.422513995348021	-3.90760160690355
cg23253006	chr11	70504871	SHANK2;SHANK2;SHANK2	N_Shelf	Body	hyper	3.39078528352864e-08	0.371869829292003	7.22787435088259	ns	0.291235502130175	-0.126051127243275	-1.07125690629615	ns	0.87445206212153	-0.0214627377548995	-0.159518737636476	ns	0.000414499657893487	-0.393332567046902	-4.74978551996327
cg08969621	chr21	31864591	KRTAP19-3	OpenSea	TSS1500	hyper	1.33616815901591e-08	0.441670817209424	7.56461926205754	ns	0.301735277827665	-0.147111857469383	-1.04786709539864	ns	0.935464523508057	-0.0228919401292329	-0.0817326235744823	ns	1.81834808410669e-05	-0.464562757338657	-6.66672416475646
cg21437732	chr1	3708712	LRRC47	N_Shelf	Body	ns	4.22850700583453e-05	0.335091408759845	4.74373748808706	ns	0.00112942290913083	-0.315307250786252	-3.54105981129442	ns	0.0035282867023555	-0.221062792072546	-3.19789711919009	hypo	2.90191692944744e-08	-0.556154200832391	-12.0144456876432
cg10371977	chr12	42737595	PPHLN1;PPHLN1;PPHLN1;PPHLN1;PPHLN1;PPHLN1;PPHLN1;PPHLN1	OpenSea	Body	hyper	5.80016354244989e-09	0.436293664702994	7.87043992144476	ns	0.969242307459761	-0.0303808901086647	-0.0388296580882616	ns	0.151806432302794	0.0923267030890522	1.47506243425894	ns	0.000349282390067124	-0.343966961613941	-4.84727132098926
cg02010532	chr15	66416623	MEGF11	OpenSea	Body	hyper	1.51912376302421e-10	0.413982531619537	9.2589105016621	ns	0.131475808501961	-0.152216708357623	-1.54367989775857	ns	0.319586600168121	-0.035784121339628	-1.01406705780245	ns	2.49337474558821e-05	-0.449766652959165	-6.45806795798567
cg14393466	chr11	30034490	KCNA4	N_Shelf	5'UTR	hyper	1.73505828995691e-08	0.433117539540351	7.46969367579873	ns	0.339299173048554	-0.133039067799618	-0.968509685061975	ns	0.969993603406308	-0.0112247598038945	0.0379680013289266	ns	0.000239824632789292	-0.444342299344246	-5.06394767656268
cg25448999	chr13	113782900	F10-AS1;F10	N_Shore	Body	hyper	2.47061668790975e-09	0.413710984311794	8.18754813938691	ns	0.078748114187183	-0.171198777466548	-1.80977025375831	ns	0.0312148302860074	-0.0548425631288554	-2.27324695773544	ns	0.000418896564560716	-0.46855354744065	-4.74379973218527
cg10305337	chr17	71420076	SDK2	OpenSea	Body	hyper	6.11041377383759e-08	0.30689168441578	7.01715468646759	ns	0.272668097725175	-0.108662118316759	-1.11411224008285	ns	0.816709507259438	-0.0223488320748205	-0.234061767057571	ns	0.000162676520970376	-0.3292405164906	-5.29160433681664
cg00768195	chr2	169927922	DHRS9;DHRS9;DHRS9	OpenSea	TSS1500	hyper	8.7102466032815e-08	0.381840985561482	6.89107888803554	ns	0.0378935170388884	-0.268982826663012	-2.15598653326929	ns	0.083894042788437	-0.161590049473845	-1.79503720774879	ns	4.99677599569998e-06	-0.543431035035327	-7.56330314983219
cg12932733	chr13	28437317	PDX1-AS1	OpenSea	Body	hyper	5.73735047876825e-08	0.418815103514342	7.03961745540112	ns	0.059132184869704	-0.218945178612969	-1.94937639167499	ns	0.135742601782569	-0.10115343074956	-1.53795253734896	ns	1.96338363463415e-05	-0.519968534263902	-6.61564704011659
cg06817737	chr12	966396	WNK1	OpenSea	Body	hyper	1.45310836024676e-10	0.443260703464458	9.2764548663562	ns	0.063466398028113	0.212287453253398	1.91543116050461	ns	2.01623992325855e-05	0.336954526102777	5.15756335396011	ns	0.232089255635045	-0.106306177361681	-1.25554572109199
cg10566252	chr20	60120707	CDH4;CDH4	S_Shore	Body	hyper	1.15986731299459e-09	0.41972747011193	8.47249013654527	ns	0.291333079701923	0.0895972802183889	1.0710368474126	ns	0.000389334217547048	0.207645631187369	4.05055478080091	ns	0.0360120629636847	-0.212081838924561	-2.3469528717822
cg05226466	chr16	50612709	NKD1	N_Shore	Body	hyper	2.41257795174418e-08	0.369405247076481	7.35042773449962	ns	0.0793672670824507	-0.151573948637079	-1.80587099227743	ns	0.102316028983508	-0.0476787228968184	-1.69140557924427	ns	0.000347362181063581	-0.417083969973299	-4.85042245359344
cg07599819	chr19	57308239	ZIM2;ZIM2;ZIM2	S_Shore	Body	hyper	8.48560329918176e-08	0.411986973423021	6.90035267330604	ns	0.05804448809432	-0.211562876247856	-1.95823193354128	ns	0.112611513873409	-0.095691539972631	-1.640185266925	ns	7.63974029121525e-05	-0.507678513395652	-5.74761851958605
cg08698997	chr16	88989212	CBFA2T3;CBFA2T3	OpenSea	5'UTR	ns	1.56776786852953e-05	0.316152025686761	5.08639460351653	ns	3.09446156811806e-05	0.41317187948199	4.76772410028703	hyper	3.42091928410501e-10	0.502089636706391	9.61244820559518	ns	0.0440634364407522	0.18593761101963	2.23704709642196
cg25432371	chr21	34288805		OpenSea	Intergenic	hyper	7.34602689364228e-08	0.423183285597235	6.95158949477271	ns	0.0229035193532548	-0.248162657059942	-2.37753836331959	ns	0.0518763939638143	-0.129142357985719	-2.03443568058471	ns	7.71218580637965e-07	-0.552325643582954	-8.99929073211208
cg21797223	chr5	11242659	CTNND2	OpenSea	Body	hyper	2.22502685686821e-09	0.39091194567892	8.22677260373534	ns	0.223935956020753	-0.128946306397542	-1.23759536608269	ns	0.6005693979185	-0.0190023216753459	-0.529840438114568	ns	0.000744671184263102	-0.409914267354266	-4.42124125178547
cg19117849	chr3	112085421		OpenSea	Intergenic	ns	0.00204448536572491	0.265641390197933	3.35870111336347	ns	5.57077045118354e-06	0.572971499920277	5.3302128776024	hyper	1.33325495035084e-09	0.647683140913446	9.00203721096294	ns	0.0204079581565087	0.382041750715513	2.6515907091132
cg09275548	chr15	55348908		OpenSea	Intergenic	hyper	3.60092290842792e-08	0.409512722878158	7.20628432178659	ns	0.180689030590525	-0.161146365720207	-1.36530973998802	ns	0.485528814694363	-0.0459709124107248	-0.707193586109096	ns	0.000320178836017536	-0.455483635288883	-4.89708989459268
cg07784793	chr5	33794720	ADAMTS12	OpenSea	Body	ns	0.0394535150277698	0.171622837619981	2.14773575146886	ns	8.74713183202208e-07	0.618402528875414	5.93384123961768	hyper	3.95274180528792e-09	0.666671451956033	8.52947665827674	ns	0.00784624512459029	0.495048614336052	3.15661603550074
cg04405664	chr17	39059950		OpenSea	Intergenic	hyper	2.11632321136568e-08	0.415593097035104	7.39775952506221	ns	4.23222964061613e-06	0.554126526699291	5.41988870550905	hyper	7.51653384797345e-10	0.671012085240414	9.25654697984477	ns	0.00608134406055738	0.25541898820531	3.29095622347258
cg01168369	chr4	159221095		OpenSea	Intergenic	hyper	1.93507503944123e-08	0.407819341398977	7.43015703617225	ns	0.19339239706057	-0.146058475602239	-1.32557471328219	ns	0.338382008768791	-0.0313592858337761	-0.974725351057363	ns	0.00237822707709158	-0.439178627232753	-3.78935415152642
cg18578970	chr14	79370439	NRXN3;NRXN3	OpenSea	Body	hyper	5.66022221725021e-08	0.341259623299229	7.04444575073454	ns	0.234309631629276	-0.104938081149554	-1.20976852963757	ns	0.408726424274609	-0.00895881209664584	-0.839250427999779	ns	0.00686777773767761	-0.350218435395875	-3.22681775853574
cg24670219	chr8	312269		N_Shore	Intergenic	hyper	7.51127600436249e-08	0.39627889923416	6.94367989837759	ns	0.110438771149396	-0.180710313596649	-1.63685248044829	ns	0.274873815214078	-0.0692568731870413	-1.11462101651296	ns	7.60029375621229e-05	-0.465535772421201	-5.75080360490297
cg10402023	chr11	70842319	SHANK2	OpenSea	Body	hyper	3.45135900051953e-08	0.374474417040768	7.22151472947563	ns	0.182894619166209	-0.140807578417904	-1.35825961238179	ns	0.490913421291643	-0.0354866486251877	-0.698413776692302	ns	0.000334011435283458	-0.409961065665955	-4.87284704868646
cg18268863	chr11	55650046	SPRYD5	OpenSea	TSS1500	hyper	5.88089162610091e-08	0.425022927991429	7.03080417166086	ns	0.126295772688845	-0.195660244099817	-1.56542752100867	ns	0.334663663429178	-0.0761225456022271	-0.982387669792592	ns	8.42731895944215e-05	-0.501145473593656	-5.68741554962409
cg05316601	chr11	5008936	MMP26	OpenSea	TSS1500	hyper	4.42937061743825e-08	0.427874803658635	7.13206826861296	ns	0.0370844519600373	-0.244781835668587	-2.16572942176014	ns	0.0797997354147228	-0.124442047139596	-1.82067909865448	ns	1.62535338153826e-06	-0.552316850798232	-8.40494317818278
cg09232555	chr8	11619866		OpenSea	Intergenic	ns	6.22620645570045e-07	0.287965026838185	6.20041470006553	ns	0.000317130366987575	-0.468162324619207	-3.9857177691076	ns	0.00039701910216609	-0.387172160820967	-4.04316851879589	hypo	4.77477618513754e-08	-0.675137187659153	-11.5099184960733
cg03571393	chr14	101244373		OpenSea	Intergenic	ns	1.31315707782346e-06	0.324374703716585	5.94144331835797	ns	5.33962266297121e-07	0.637442236531129	6.09494173650439	hyper	1.33772391332386e-11	0.728672621951419	11.1626468613444	ns	0.00315584260300361	0.404297918234833	3.63835077247339
cg02705762	chr16	51197459		OpenSea	Intergenic	hyper	1.77404230275354e-08	0.406134695143303	7.46163671388859	ns	0.471400335431268	-0.102045030492647	-0.727928136255799	ns	0.540656372143042	0.0121803525164069	0.619721022765276	ns	0.00377734923324069	-0.393954342626896	-3.54282488123807
cg01446270	chr16	7570558	A2BP1;A2BP1;A2BP1;A2BP1;A2BP1;A2BP1	S_Shelf	Body	hyper	2.12078737341392e-08	0.430162426942558	7.39699756205876	ns	0.133659142751828	-0.181651027627121	-1.53472064861706	ns	0.293421894904764	-0.0606678450495266	-1.07159878640685	ns	0.000304485087264108	-0.490830271992085	-4.92595496236041
cg04130788	chr4	7304777	SORCS2	OpenSea	Body	hyper	1.39471340268803e-08	0.39254524779043	7.54901114950222	ns	0.131189906406281	-0.141426485314775	-1.54486196764489	ns	0.108579121839157	-0.0310231343737166	-1.65976047921156	ns	0.00156135876790301	-0.423568382164147	-4.01583488905792
cg04607951	chr17	39682769	KRT19	N_Shore	Body	ns	0.000451219735665146	0.251879205108159	3.91203978357185	ns	4.10734393606131e-07	-0.603085224143951	-6.18068817357728	ns	1.12429386129759e-06	-0.532244197707282	-6.24729132203081	hypo	3.46257739741861e-08	-0.784123402815441	-11.8333817011757
cg26331803	chr5	143915687		OpenSea	Intergenic	hyper	5.38880795306817e-08	0.422962292622839	7.06198281646974	ns	0.717853677446495	-0.0690447344918423	-0.364201451266968	ns	0.109862830322898	0.0499134103083312	1.65346384304232	ns	0.0168853203777432	-0.373048882314508	-2.75216338511803
cg04533202	chr16	5105939	C16orf89;C16orf89	OpenSea	Body	hyper	2.43708947555059e-08	0.430575387447175	7.34677950556418	ns	0.206006166031795	-0.172607135658557	-1.28805088678897	ns	0.622243301855415	-0.0515078079390388	-0.498414581840274	ns	5.88179264892511e-05	-0.482083195386213	-5.90962141471351
cg25388528	chr21	31987978	KRTAP20-1	OpenSea	TSS1500	hyper	6.60266932270695e-08	0.419325137587131	6.98955250888273	ns	0.208358731057917	-0.168945704615465	-1.28124669595728	ns	0.618108156639803	-0.0510105096690842	-0.504370423766972	ns	0.000108137436094733	-0.470335647256215	-5.53580274401412
cg26583730	chr2	116667777		OpenSea	Intergenic	hyper	5.36781270232411e-08	0.433055883315015	7.06337647179116	ns	0.178988670368164	-0.178405449055416	-1.37079052145747	ns	0.527939018156921	-0.0566084818730676	-0.639450594124227	ns	5.6511287735532e-05	-0.489664365188083	-5.93460802534879
cg11745844	chr5	75470365	SV2C;SV2C	S_Shore	Body	hyper	7.00175133876824e-08	0.392244994807755	6.96866332642791	ns	0.163447087815563	-0.154872025620228	-1.42286297664655	ns	0.391504142639073	-0.0445531208305472	-0.870921786869693	ns	0.000716539825496282	-0.436798115638302	-4.44260947609108
cg16781340	chr16	34456429		OpenSea	Intergenic	hyper	8.54172393019415e-08	0.307485569480449	6.89801280535841	ns	0.711461310655995	-0.0699037860039136	-0.372851517251402	ns	0.254975906884487	0.0165765304124625	1.16317133191337	ns	0.00860077443899542	-0.290909039067986	-3.10823612341638
cg17543979	chr10	7572930		OpenSea	Intergenic	hyper	4.57052728223657e-08	0.410153634246303	7.12084231576094	ns	0.0133255672757282	-0.247063829173994	-2.60435436682919	ns	0.0184572568754832	-0.131708119542221	-2.50854708084186	ns	7.25526255920182e-07	-0.541861753788525	-9.04932596423905
cg08360207	chr2	85069230	TRABD2A;TRABD2A;TRABD2A	OpenSea	Body	hyper	7.56427738571578e-09	0.409460283913437	7.77268368328204	ns	0.0604886064542847	-0.188196260348519	-1.93852833442896	ns	0.111491893061072	-0.0730355554978654	-1.64556105395717	ns	2.97842729562379e-05	-0.482495839411302	-6.34226768743405
cg03390183	chr3	36779043	DCLK3	OpenSea	Body	hyper	1.80609881568195e-09	0.221690616035225	8.30513916756318	ns	0.524072709897319	-0.0558110053561643	-0.643398988252427	ns	0.0457969195382291	0.00653948040374286	2.09423658704477	ns	0.00786816702246492	-0.215151135631483	-3.15514582274195
cg00148513	chr1	241584653		N_Shelf	Intergenic	hyper	5.76595902811655e-08	0.343458233383822	7.03784323147708	ns	0.212205829060874	-0.119774255802413	-1.27024393579677	ns	0.510974532824732	-0.0231766276632128	-0.66617276078629	ns	0.00182684228527657	-0.366634861047035	-3.93102703776755
cg20327845	chr10	3138418	PFKP	OpenSea	Body	ns	0.000536628925977034	0.20106341981065	3.84976418641708	ns	5.26355704887611e-05	0.282216101732366	4.59173986244282	hyper	8.00213087621068e-08	0.338765188554111	7.28273587037792	ns	0.0301023150899841	0.137701768743461	2.44375340094317
cg05959797	chr8	21342705		OpenSea	Intergenic	hyper	1.35802747170922e-09	0.381905861832388	8.41273311689635	ns	0.111829514607378	-0.145757896832229	-1.63026337050065	ns	0.234407489155921	-0.0383468731918702	-1.21637968611941	ns	5.38800854906718e-05	-0.420252735024258	-5.96445839868366
cg09524773	chr12	9355218	PZP	OpenSea	Body	hyper	2.93102575563255e-08	0.408634125889253	7.28026747360432	ns	0.184148035601914	-0.157436189017203	-1.35428232060307	ns	0.482546612098032	-0.0425078411108506	-0.712080131416702	ns	0.000435345409450659	-0.451141967000104	-4.72197312877912
cg20741580	chr8	80264747		OpenSea	Intergenic	ns	4.06785388653979e-06	0.366382186150244	5.55104725973497	ns	0.00788177332528307	-0.263421446798072	-2.81515518914371	ns	0.0219205521842467	-0.160376456943316	-2.43266848226771	hypo	5.53604896929428e-08	-0.526758643093559	-11.3635221457354
cg14431986	chr7	3991031	SDK1	OpenSea	Body	hyper	1.75893175864607e-11	0.309845152383039	10.1295235557786	ns	0.169005156675501	-0.102577732197742	-1.40381305102248	ns	0.467607804455156	-0.0154337830900125	-0.736824752657612	ns	2.0432473773915e-05	-0.325278935473051	-6.58920122020046
cg07298482	chr7	48068728	SUNC1;SUNC1	OpenSea	TSS200	hyper	6.61850344494052e-09	0.401058014439989	7.82180083412881	ns	0.327458358632211	-0.116355686018851	-0.992849792176438	ns	0.956969641974711	-0.0035581194576042	0.054461959439625	ns	0.00361314779528588	-0.404616133897594	-3.56641397587741
cg01814152	chrX	49368707	GAGE1;GAGE1	OpenSea	Body	hyper	2.97857212429309e-08	0.209321975402222	7.27447616092189	ns	0.164691210107519	-0.0700126242041359	-1.41855519322177	ns	0.335312557219443	-0.0111408186222609	-0.981046353000918	ns	0.00112955557344173	-0.220462794024483	-4.19190087095826
cg15122498	chr10	1198689		OpenSea	Intergenic	hyper	1.66512841543273e-09	0.449007804132923	8.33574836582163	ns	0.0761511541346724	-0.18767829403373	-1.82641407321446	ns	0.0478032352014605	-0.0613948491213453	-2.07376102031558	ns	0.000229853604248552	-0.510402653254268	-5.08865294741416
cg20290850	chr1	182070049		OpenSea	Intergenic	hyper	5.05147431495272e-09	0.438035495618695	7.92148518405196	ns	0.0241852524778329	-0.249069440956577	-2.35411875170752	ns	0.0260477486477698	-0.125871957813819	-2.35547862702127	ns	3.6002896975731e-06	-0.563907453432515	-7.80261875161847
cg01565439	chr12	94404043		OpenSea	Intergenic	hyper	2.84409510110482e-08	0.370674163728733	7.29110657089836	ns	0.143028806050236	-0.151001031063422	-1.49756013251758	ns	0.423099396808748	-0.0467489225147155	-0.813456368005925	ns	1.36010126428161e-05	-0.417423086243448	-6.86212170271158
cg27353219	chr11	70690915	SHANK2	OpenSea	Body	hyper	2.98936661209723e-10	0.463098838585354	8.99354269236577	ns	0.0113334322154319	-0.295643359058134	-2.67022372333821	ns	0.00731307592380466	-0.165396810706003	-2.90191595822104	ns	3.43616141923463e-07	-0.628495649291357	-9.67894813327398
cg19298588	chr16	77323810	ADAMTS18	OpenSea	Body	hyper	1.59119976221442e-10	0.459252669417625	9.24062261163919	ns	0.0283551152049867	-0.228207971174787	-2.28498789850928	ns	0.0201407000715882	-0.0990431579010795	-2.47016152974443	ns	1.74811551886466e-06	-0.558295827318704	-8.34847328392745
cg08637302	chr17	5989559	WSCD1	OpenSea	Body	hyper	4.93400638490709e-08	0.399545906985769	7.09347858757714	ns	0.378037746472765	0.0826693953503117	0.892609360355334	ns	0.00113511323355521	0.195041681690059	3.64248918770578	ns	0.100001638137052	-0.20450422529571	-1.77538153557739
cg05942843	chr13	25722770		OpenSea	Intergenic	hyper	2.24256802323423e-08	0.425112198897022	7.37681612380631	ns	0.161976645302465	-0.172754020003531	-1.42798774645615	ns	0.389964908121109	-0.0531912140637434	-0.873795315845978	ns	0.000581804819745382	-0.478303412960765	-4.55872831172018
cg22816865	chr5	166802870	ODZ2	OpenSea	Body	hyper	1.36787123058943e-08	0.392383110460312	7.556083008172	ns	0.201996771632297	-0.139935663899722	-1.29978391942145	ns	0.530439658674718	-0.0295779140827597	-0.635551230031822	ns	0.000684996427663219	-0.421961024543072	-4.46762932373544
cg16191358	chr3	151677788		OpenSea	Intergenic	hyper	2.83342003157384e-08	0.421870396545257	7.29246071334302	ns	0.00643645507507855	-0.274897928272478	-2.89445131697596	ns	0.00443451932243623	-0.156246879244125	-3.10610478644465	ns	1.63981805210057e-06	-0.578117275789381	-8.39805717224792
cg00842687	chr3	73816009		OpenSea	Intergenic	hyper	4.57094998123342e-09	0.438897877038569	7.958477133143	ns	0.000190759046384179	0.447030336698811	4.1593993493528	hyper	4.2265204254837e-09	0.570470364615909	8.50077072493924	ns	0.0689676482680371	0.13157248757734	1.98833908995063
cg13146543	chr7	88384814		N_Shelf	Intergenic	hyper	3.83284257469411e-09	0.426244939056511	8.02380272538466	ns	0.0842654479905751	-0.192055891580399	-1.77589925757178	ns	0.229084846045224	-0.072174502470755	-1.23071284042013	ns	1.07616286870502e-06	-0.498419441527266	-8.72996238471832
cg16245240	chr12	2518861	CACNA1C;CACNA1C;CACNA1C;CACNA1C;CACNA1C;CACNA1C;CACNA1C;CACNA1C;CACNA1C;CACNA1C;CACNA1C;CACNA1C;CACNA1C;CACNA1C;CACNA1C;CACNA1C;CACNA1C;CACNA1C;CACNA1C;CACNA1C;CACNA1C;CACNA1C;CACNA1C	OpenSea	Body	hyper	5.60115398373599e-08	0.370148074698278	7.04818874785308	ns	0.0715307987738304	-0.15065485922019	-1.85725817163648	ns	0.0499200212427369	-0.0465507132112996	-2.05296900275597	ns	0.000685453885451812	-0.416698787909577	-4.46725799951733
cg05104876	chr1	155620728		OpenSea	Intergenic	hyper	2.89636546747297e-08	0.353557816165894	7.28454956779637	ns	0.259560056424396	-0.128925919242834	-1.14563526967147	ns	0.803798656677915	-0.0294877834461769	-0.250899487978841	ns	1.8896437495104e-05	-0.383045599612071	-6.64109700166312
cg25327789	chr6	69039838	LOC101928280	OpenSea	TSS200	hyper	5.23112912849581e-09	0.402448653289363	7.9085667925491	ns	0.226428443875353	-0.140409735259719	-1.23082342410635	ns	0.658024213749988	-0.0272210515220862	-0.447602723339283	ns	0.000364708155356819	-0.429669704811449	-4.82259420461966
cg15181928	chr8	2375845		OpenSea	Intergenic	hyper	1.65829658739799e-08	0.426800182189957	7.48610974689736	ns	0.0172613546937281	-0.279212614352088	-2.4973015433088	ns	0.012916124845766	-0.159175063111162	-2.66300789739778	ns	9.80369123998553e-06	-0.585975245301119	-7.08659171693813
cg25239378	chr4	157984883		OpenSea	Intergenic	hyper	4.18175134473395e-08	0.428446560508552	7.15266625304013	ns	0.0142369829078714	-0.277393931145094	-2.57720160106223	ns	0.0218654252467214	-0.156893336002064	-2.43378701941215	ns	4.14128303138933e-07	-0.585339896510616	-9.51864122085348
cg11323285	chr12	72661996	TRHDE-AS1;TRHDE-AS1	N_Shelf	Body	hyper	5.5598309519698e-08	0.409876912344948	7.05083112368612	ns	0.353083781488465	-0.117857551187407	-0.940878697020318	ns	0.950383640785119	-0.00257966959039035	0.0628082416007153	ns	0.00312526248674492	-0.412456581935339	-3.64353382451558
cg09221450	chr13	79856043		OpenSea	Intergenic	hyper	2.40204634077894e-08	0.427990906905197	7.35200679238221	ns	0.646582842309183	0.0566212816618744	0.462420717688539	ns	0.0234546458041183	0.176993724228961	2.4025336120526	ns	0.00781822674399546	-0.250997182676236	-3.15850111921925
cg14440571	chr17	71420161	SDK2	OpenSea	Body	hyper	6.15606761035023e-08	0.287225458978086	7.01450168149586	ns	0.400115428071497	-0.0802384794353606	-0.851584326828402	ns	0.698978750046486	0.000543680902226229	0.390861192799279	ns	0.00978734866333535	-0.28668177807586	-3.04013733580684
cg27594743	chr15	47565246	SEMA6D	OpenSea	5'UTR	hyper	2.25438386020099e-09	0.441358289200377	8.22185796349518	ns	0.0112913441174809	-0.283368393897524	-2.67172764759602	ns	0.0034176182405512	-0.159236375059918	-3.21062565996156	ns	9.13133522210485e-06	-0.600594664260295	-7.13590348500226
cg23221524	chr17	31120965	MYO1D;MYO1D;MYO1D	OpenSea	Body	hyper	2.03588355806586e-09	0.399053905426695	8.26011213319044	ns	0.00161294424486401	-0.386198463697646	-3.41282899970204	ns	0.000313265995615367	-0.273964552796388	-4.13257029189355	ns	1.005088996807e-06	-0.673018458223083	-8.78469788169117
cg26882487	chr17	77375807	HRNBP3	OpenSea	5'UTR	hyper	7.9677376857876e-08	0.34353080011743	6.92271429958387	ns	0.188986085868258	-0.124371589258701	-1.33912345157246	ns	0.437083160833231	-0.0277535517256742	-0.788876083734456	ns	0.00142110715815591	-0.371284351843104	-4.06684639608831
cg14556787	chr10	1669329	ADARB2	OpenSea	Body	hyper	2.14835420814236e-08	0.314098723742258	7.39232808010616	ns	0.23041393624031	-0.0972008845175372	-1.2201093170199	ns	0.404107835166386	-0.00886061846502706	-0.847659509503868	ns	0.00447912094952886	-0.322959342207285	-3.45252749030684
cg23783065	chr21	15896103	SAMSN1;SAMSN1;SAMSN1	OpenSea	5'UTR	hyper	9.14027402534186e-09	0.417856041043021	7.70326843874007	ns	0.0828933831616004	-0.220210555797315	-1.78414314853446	ns	0.165697223868434	-0.102688544253965	-1.42486522899055	ns	6.42124270794101e-05	-0.520544585296987	-5.85500527284144
cg05572621	chr21	31972533	KRTAP6-2;KRTAP22-1	OpenSea	TSS1500	hyper	1.99021415140276e-09	0.445936379874973	8.26863476378735	ns	0.156604304475185	-0.180937334729913	-1.44702859535147	ns	0.437496864457889	-0.0555177278900765	-0.788156264171973	ns	4.49833054149128e-05	-0.50145410776505	-6.07815549417593
cg07124832	chr5	178564818	ADAMTS2	Island	Body	hyper	2.14891016482188e-08	0.224359545634245	7.39223453441525	ns	0.122220989169694	-0.0852429950512364	-1.58304949099689	ns	0.308800010421792	-0.0221418728416051	-1.03737027924198	ns	6.61135419325414e-05	-0.24650141847585	-5.83690272618746
cg01288184	chr18	20811408	CABLES1;CABLES1;CABLES1	OpenSea	Body	ns	0.668068466066179	-0.00332330008124332	0.432815054709704	ns	4.86820045910424e-06	0.448333443896298	5.37421368723663	hyper	1.84881290667207e-08	0.447398765748449	7.87961255550967	ns	0.00573738450558569	0.450722065829692	3.32168140534129
cg27517871	chr6	156481271		OpenSea	Intergenic	hyper	6.4209008337391e-09	0.369786932746744	7.83296189466228	ns	0.177073118011263	-0.132582914296977	-1.37701349857909	ns	0.432522509879202	-0.0285803394619549	-0.796839008462153	ns	0.000442014440235249	-0.398367272208699	-4.71336739992668
cg13573357	chr5	145757045		N_Shore	Intergenic	hyper	6.09792220948078e-08	0.419527140719545	7.01788408596192	ns	0.0383345081240436	-0.251631003742329	-2.15075345157392	ns	0.0712251019270411	-0.133638995414957	-1.87827189508299	ns	1.00026724160689e-05	-0.553166136134502	-7.07268469673833
cg20692181	chr19	7733174	RETN	N_Shore	TSS1500	hyper	1.80893270741026e-11	0.480404600544432	10.1179421067594	ns	0.154739700568111	-0.184214522411924	-1.45375780321707	ns	0.485675131980574	-0.0491007285088031	-0.706954277984862	ns	2.471304038538e-07	-0.529505329053235	-9.96718883142587
cg09840155	chr11	10716592	MRVI1;MRVI1;MRVI1;MRVI1;MRVI1	OpenSea	TSS1500	hyper	5.59598274966651e-08	0.404092610968426	7.04851833638504	ns	0.0122251050629398	-0.258422690516556	-2.63951813368247	ns	0.000495858545163446	-0.144771643681686	-3.95901129460045	ns	0.000192284772633785	-0.548864254650112	-5.19301557011055
cg20092046	chr12	121476596	OASL;OASL	OpenSea	1stExon	ns	3.3049218807451e-05	0.286989213471817	4.82901473844456	ns	0.130381802304416	-0.151091688718048	-1.54821439332394	ns	0.409615824030878	-0.0703759724290994	-0.83763797704692	hypo	3.06412387922337e-08	-0.357365185900916	-11.9584448356102
cg02598618	chr10	79847151		OpenSea	Intergenic	hyper	8.68756011849891e-08	0.374755649989124	6.89200438252616	ns	0.304088307577039	-0.115429816665571	-1.04270329446392	ns	0.810844444198292	-0.0100297901061294	-0.241701896771786	ns	0.0072758100864211	-0.384785440095253	-3.19639442105884
cg27445627	chr16	86213602		OpenSea	Intergenic	hyper	7.6131568148017e-10	0.458858379787234	8.632851391879	ns	0.194693573127322	-0.170423654936482	-1.32161906791736	ns	0.629529280257081	-0.0413697356213228	-0.487964479115744	ns	3.17165441060547e-06	-0.500228115408557	-7.89653401884002
cg05528232	chr3	10857258	SLC6A11	N_Shore	TSS1500	hyper	2.44940781886228e-08	0.389042252248752	7.3449601036891	ns	0.190792426490455	-0.140199250821678	-1.33354022101964	ns	0.457787978942751	-0.0307811173767166	-0.753342840590142	ns	0.00106380366829462	-0.419823369625469	-4.22471415991754
cg05293191	chr2	177628077		OpenSea	Intergenic	hyper	4.8307907331993e-09	0.423209009072408	7.93800863863944	ns	0.0655252169202831	-0.194544185807806	-1.90000190610948	ns	0.0591962625764687	-0.075516652006191	-1.97015518713635	ns	0.000146764568584314	-0.498725661078599	-5.35269240383166
cg09721612	chr8	109321336		OpenSea	Intergenic	hyper	1.21015517657577e-09	0.450001722751174	8.45639313104303	ns	0.596347440996418	-0.0733163209161193	-0.534438830561818	ns	0.385774243238574	0.0532466636076484	0.881655826548649	ns	0.00010667735600206	-0.396755059143525	-5.54401855453211
cg00382665	chr2	145778396	TEX41	OpenSea	Body	hyper	9.46464043313159e-09	0.416569290768567	7.69050045142412	ns	0.0884411034811779	-0.183867746136277	-1.75148797570374	ns	0.109323569938	-0.066707633107618	-1.65610140965901	ns	0.000279201835393349	-0.483276923876185	-4.97589444547655
cg26891645	chr1	12908204	HNRNPCL1;LOC649330;LOC649330	OpenSea	5'UTR	hyper	2.02527462479486e-08	0.34029765956729	7.41366637218236	ns	0.0760440773660448	-0.148495162923938	-1.82711061646025	ns	0.167907993386056	-0.0527864461706375	-1.41718866428448	ns	2.37261238785153e-05	-0.393084105737928	-6.49062351783786
cg17730819	chr12	15268772	RERG;RERG	OpenSea	Body	hyper	4.29292148043747e-08	0.384504748784978	7.14326986611107	ns	0.080228176720156	-0.168233463019321	-1.80049183047509	ns	0.04358917637629	-0.0600915024235461	-2.11771161202523	ns	0.00097876560513988	-0.444596251208524	-4.27040559796926
cg14298242	chr8	2018128	MYOM2	OpenSea	Body	hyper	7.80505007758581e-08	0.387195442495784	6.93004388736859	ns	0.00484964011281236	0.361484092729945	3.0036003133022	hyper	2.37011799554959e-08	0.470382810931884	7.7771029365892	ns	0.584056280608451	0.0831873684361005	0.561893312967236
cg00707427	chr14	101514935	MIR544A;MIR381HG;MIR655	OpenSea	TSS200	hyper	9.14341074241014e-10	0.449262188881901	8.56293398335557	ns	0.482826757418826	-0.104053040501115	-0.709159289471939	ns	0.524736920601108	0.0223019501219198	0.644458328457547	ns	0.00024378243797014	-0.426960238759982	-5.05443795105559
cg05388840	chr1	41981911	HIVEP3;HIVEP3	Island	Body	hyper	6.5028247620451e-08	0.156405238386734	6.99497870280053	ns	0.00100010251589626	0.136130681872998	3.58442366268115	hyper	4.5225882468155e-08	0.180119655169267	7.51301604198104	ns	0.163303575357149	0.023714416782533	1.48060951270039
cg15803962	chr11	58207881	OR5B12	OpenSea	TSS1500	hyper	1.03974987515698e-08	0.405682450085492	7.65611768575263	ns	0.143945591300402	-0.163741303295369	-1.49402996847723	ns	0.38957445878218	-0.0496431142088241	-0.874525386101492	ns	6.33933057520277e-05	-0.455325564294316	-5.86297984098758
cg01675134	chr5	139155182		OpenSea	Intergenic	hyper	5.55562475438711e-08	0.269600707929416	7.05110120104012	ns	0.00386571178672158	-0.350012638716903	-3.08975800615923	ns	0.00530079346682178	-0.274187439611755	-3.03382597165774	ns	1.52877221911243e-07	-0.54378814754117	-10.3993404135587
cg20913677	chr17	53951333		OpenSea	Intergenic	hyper	4.32573042277134e-08	0.430026575183609	7.14054385424033	ns	0.0275905108039263	-0.267291436135676	-2.29694650291228	ns	0.0530490489820819	-0.146346461865286	-2.0236208149265	ns	1.04217999151314e-06	-0.576373037048894	-8.75563578234605
cg00378950	chrX	89177498	TGIF2LX	OpenSea	Body	hyper	2.5792309465251e-08	0.425204553090893	7.32633082728561	ns	0.267853277135427	-0.15354906346147	-1.12556229747146	ns	0.828739723202169	-0.033960282904656	-0.21843421022206	ns	2.19158338379012e-05	-0.459164835995549	-6.54286624830302
cg09133331	chr1	204400364	PIK3C2B	OpenSea	Body	hyper	4.59370885952187e-08	0.425643554622154	7.11903236502191	ns	0.285990750695879	-0.151980788179006	-1.08316191415491	ns	0.869585131796609	-0.032268538441525	-0.165760482962049	ns	3.19173813859562e-05	-0.457912093063679	-6.29752667488729
cg16966261	chr15	47874599		OpenSea	Intergenic	hyper	1.95418421906103e-10	0.463035709122734	9.15976193525777	ns	0.113695618242977	-0.197061094113461	-1.62152712188295	ns	0.287053949682259	-0.0668323009226923	-1.08614429603351	ns	4.37172061970429e-06	-0.529868010045426	-7.6602649993261
cg19097765	chr4	80068539	LINC01088	OpenSea	Body	hyper	4.32036325667378e-08	0.414035521133879	7.1409883621397	ns	0.0551389437720567	0.243818455001854	1.98261296513583	ns	1.29722790732939e-06	0.360265945320757	6.19246938551018	ns	0.610894407896022	-0.0537695758131219	-0.521762939675446
cg24137472	chr14	20710881	OR11H4	OpenSea	TSS200	hyper	1.97337877031125e-08	0.409365603316452	7.42306086111781	ns	0.756738136879272	-0.0710998828599648	-0.312153255845015	ns	0.26994052209259	0.0440341930727873	1.12641356991546	ns	0.000822188244133105	-0.365331410243665	-4.36642954458989
cg03756778	chr15	92407388	SLCO3A1;SLCO3A1	OpenSea	Body	hyper	6.07602003964751e-08	0.419654493526692	7.01916664361392	ns	0.0503858310270182	-0.229145337308582	-2.02501823033217	ns	0.117988784912765	-0.1111175110042	-1.61496974051923	ns	3.59206028966247e-06	-0.530772004530892	-7.80430734754139
cg11902424	chr5	2252995		OpenSea	Intergenic	hyper	9.03713446508756e-10	0.45401547939342	8.56738985334079	ns	0.488380413030306	0.0738512905125727	0.700127997430344	ns	0.00356840128294739	0.201543144091972	3.19337785204178	ns	0.0051728046315411	-0.252472335301448	-3.37638636269779
cg19861666	chr1	219873602		OpenSea	Intergenic	ns	1.46242629446052e-05	0.334502421962997	5.11036355996275	ns	0.00051166316224673	-0.440216897432202	-3.82024520558843	ns	0.00108880695538477	-0.346138091255109	-3.65854128951407	hypo	5.59327055969271e-08	-0.680640513218106	-11.3534040796032
cg00851208	chr2	142088651	LRP1B	OpenSea	Body	hyper	7.91369385207561e-09	0.432973096764937	7.75610149748829	ns	0.0177147580387675	-0.30228061468101	-2.48644730810917	ns	0.0309775702612289	-0.180506931215871	-2.27674163766875	hypo	2.40661874100912e-08	-0.613480027980808	-12.208847703986
cg00590383	chr16	53410108		S_Shelf	Intergenic	hyper	1.92107096408191e-08	0.436131040757366	7.43278707730942	ns	0.0707109117018052	-0.227868244342404	-1.8629081524089	ns	0.176862715472302	-0.105206389129395	-1.38689022942876	ns	3.01585472469982e-06	-0.54133742988676	-7.93406766972401
cg00424402	chr14	95514517		OpenSea	Intergenic	hyper	1.7406301759945e-08	0.408040856772872	7.46853092794694	ns	0.00939798151680928	-0.232909443509328	-2.74541204082104	ns	0.0141722155884627	-0.118147952541958	-2.62322172650952	hypo	2.23085396231353e-08	-0.52618880931483	-12.2883871994129
cg22070551	chr16	18036041		OpenSea	Intergenic	hyper	1.22468121888557e-09	0.382516709778295	8.45187004069594	ns	0.279056575295023	0.0651416827476804	1.09914027755923	ns	2.17017660646202e-05	0.172724507372826	5.1301017398892	ns	0.100198172860687	-0.209792202405469	-1.77423582968198
cg14275406	chr7	68526559		OpenSea	Intergenic	hyper	6.09401733484551e-09	0.417655878403494	7.85221463719376	ns	0.263757881315352	-0.132525718971738	-1.13541809428142	ns	0.746663644960787	-0.0150600031707551	-0.326379066382748	ns	0.00176781569959163	-0.432715881574249	-3.94873500048601
cg08392499	chr11	120618722	GRIK4;GRIK4;GRIK4	OpenSea	Body	hyper	2.74814717736548e-09	0.429512014980276	8.14773775796216	ns	0.170408450806499	-0.165834366064971	-1.39908104437603	ns	0.528114103590326	-0.0450341118517688	-0.639177252380221	ns	8.63004301740024e-06	-0.474546126832045	-7.17524745932158
cg20956520	chr12	88242651		OpenSea	Intergenic	hyper	6.04603620871593e-08	0.421468441824558	7.02093006385392	ns	0.309518618611191	-0.127725354660772	-1.03089090848367	ns	0.886862853817088	-0.00918735539761462	-0.143630636794958	ns	0.00358655364415028	-0.430655797222173	-3.57033677117042
cg20610118	chr15	88679230	NTRK3;NTRK3;NTRK3;NTRK3	OpenSea	Body	hyper	3.39207545442067e-08	0.342553231400449	7.22773769955029	ns	0.301588653304211	-0.103999685982962	-1.04818979058676	ns	0.842884962923994	-0.00765658965158633	-0.200129268781612	ns	0.0051686383965009	-0.350209821052035	-3.37681208997014
cg22857271	chr3	169759798	GPR160	S_Shelf	5'UTR	hyper	6.47189560588633e-08	0.412618324261467	6.99667671746177	ns	0.0245714343590827	-0.243736218987086	-2.34728237862955	ns	0.0471710861546967	-0.127687315288549	-2.08012870206713	ns	9.79619116349579e-07	-0.540305639550016	-8.80532555218259
cg19202813	chr2	189216616	GULP1	OpenSea	5'UTR	hyper	6.89132257332087e-09	0.429737742709588	7.80693557118001	ns	0.00287877475715706	-0.354680635078521	-3.20021921177344	ns	0.00134323805016426	-0.233816894941449	-3.57743568150066	ns	1.00180681696958e-07	-0.663554637651037	-10.7920253133981
cg23993960	chr8	92898702		OpenSea	Intergenic	hyper	6.43900836619508e-08	0.387467914714973	6.99849126870066	ns	0.0166605605300745	-0.299165961538643	-2.51209289928376	ns	0.0185465550363146	-0.190190610525057	-2.50643125749403	ns	2.01212842198137e-05	-0.57765852524003	-6.59937346378604
cg07314952	chr6	137822153		S_Shelf	Intergenic	hyper	5.61622365601512e-08	0.372901867948235	7.04723003732754	ns	0.377677971718285	-0.107329346861026	-0.893290382259871	ns	0.838617631374422	-0.00245069650058483	0.205643897404205	ns	0.00595171223315139	-0.37535256444882	-3.30232528147168
cg15324232	chr7	23393417	IGF2BP3	OpenSea	Body	hyper	4.30141302607981e-08	0.421390640233414	7.14256230542137	ns	0.955644543576239	-0.00974714802558174	0.0560116125754845	ns	0.0579890055083561	0.108768969540066	1.9802572327726	ns	0.0144220455224785	-0.312621670693348	-2.8356036313763
cg26560648	chr7	88464347	ZNF804B	OpenSea	Body	hyper	3.03159199412727e-09	0.438543476612067	8.11109562504936	ns	0.117774954292761	-0.199916937471244	-1.60283173044331	ns	0.273237371342465	-0.0765765846740999	-1.11851569489976	ns	5.33630617582327e-05	-0.515120061286167	-5.97050447894145
cg13651234	chr8	127766367		OpenSea	Intergenic	hyper	2.04699755499355e-08	0.405375727745368	7.40980626206637	ns	0.743881831271445	-0.00280991839145273	0.329259109632831	ns	0.0476811830872056	0.111202005036932	2.07498461166502	ns	0.00171380501511745	-0.294173722708436	-3.9654784920564
cg11221088	chr1	28685702		OpenSea	Intergenic	hyper	6.54024281432561e-09	0.408502780390713	7.82618015064157	ns	0.080778697926426	-0.184342614470421	-1.79707761618199	ns	0.167378545242965	-0.0694512074855329	-1.41901975265941	ns	2.61543955445218e-05	-0.477953987876246	-6.42681465572025
cg04385750	chr2	67147601	LOC101060019	OpenSea	Body	hyper	7.56997679287066e-09	0.42602094225902	7.77240701356243	ns	0.334774182089563	-0.130790060252885	-0.977742840298899	ns	0.957772882264329	-0.0109716702425356	0.0534443133885913	ns	0.000454584517818983	-0.436992612501556	-4.69750841607102
cg17163192	chr7	22021120		OpenSea	Intergenic	hyper	4.73042138308341e-09	0.429799219312737	7.94577926933334	ns	0.0361235682865942	-0.22213576754701	-2.17754864058927	ns	0.0633465341378884	-0.101254737115303	-1.93675044539097	ns	1.21898342075815e-06	-0.531053956428039	-8.63078149952181
cg25596584	chr19	38928316	RYR1;RYR1	S_Shelf	Body	hyper	2.11835428583105e-08	0.427393991924269	7.39741265028361	ns	0.0653209004813042	-0.222930771034826	-1.90151431660334	ns	0.0987089545641234	-0.102726210806126	-1.7103767323549	ns	8.35422035943638e-05	-0.530120202730395	-5.69274851655051
cg14303335	chr12	55435915		OpenSea	Intergenic	hyper	2.68842603887261e-08	0.428523014383656	7.31138365919686	ns	0.0781065470906313	-0.21922471982218	-1.81383819748674	ns	0.19904176109854	-0.0987026220267768	-1.31672118332053	ns	6.41412728127345e-06	-0.527225636410433	-7.38431829601422
cg12107530	chr10	133806858		OpenSea	Intergenic	ns	9.53849353041347e-05	0.322338875376416	4.46098345260419	ns	9.65052043603278e-05	-0.44176226786237	-4.38936768066721	ns	0.000249353153763296	-0.351104459162753	-4.21842419002826	hypo	6.94829047712536e-08	-0.673443334539169	-11.1416976903232
cg23770524	chr13	112602774		OpenSea	Intergenic	hyper	3.59636862123859e-08	0.367734527831036	7.20673855474523	ns	0.311954318926358	-0.103946570873925	-1.0256389907244	ns	0.846685832492651	-0.000521234921446179	-0.195222751115739	ns	0.00873492358414701	-0.368255762752482	-3.10008138938768
cg23510089	chr4	73531188		OpenSea	Intergenic	hyper	1.1745704787754e-08	0.429469208882248	7.611597662196	ns	0.197561496108331	-0.171108365462633	-1.31297126406906	ns	0.616113161593898	-0.0503201504645008	-0.507250385122885	ns	1.35975404453082e-05	-0.479789359346749	-6.86229502376579
cg04031493	chr3	161348517		OpenSea	Intergenic	hyper	1.13419426432511e-08	0.410631700251484	7.62436205391352	ns	0.0542539894533623	-0.194834070880558	-1.99026045690048	ns	0.0459486173238729	-0.0793439051848286	-2.09266083742305	ns	0.000160682849133406	-0.489975605436313	-5.29890630401072
cg22466653	chr17	56232357	OR4D1	N_Shore	TSS200	hyper	4.61047784569797e-08	0.421603298515014	7.11772885004932	ns	0.182178014365583	-0.177354819032482	-1.3605429832905	ns	0.54530695383608	-0.0587788913251339	-0.6125677120478	ns	3.68765958687713e-05	-0.480382189840148	-6.20467586130077
cg10400174	chr14	101495758	MIR494	OpenSea	TSS1500	hyper	6.16864308460599e-10	0.338875028499059	8.71346719021905	ns	0.868829868921771	-0.0544667654687244	-0.166336253010098	ns	0.00879873616608457	0.0408418362966361	2.82510422025333	ns	0.0114091707489601	-0.298033192202423	-2.95931105996122
cg22082185	chr11	7961505	OR10A3	OpenSea	TSS1500	hyper	7.8818402215485e-10	0.437965453342143	8.61959293878833	ns	0.687593648425557	-0.0813964587998626	-0.405409206882193	ns	0.173965559159238	0.041781324952615	1.39655748784639	ns	0.00128184604672978	-0.396184128389528	-4.12290745504543
cg00690874	chr4	16676075	LDB2;LDB2;LDB2;LDB2	OpenSea	Body	hyper	2.97402926796639e-08	0.427472547809421	7.27502543154822	ns	0.031472260584404	-0.249274574634482	-2.23904881291558	ns	0.0690563557273384	-0.129047920563082	-1.89378518993401	ns	4.40000380077425e-07	-0.556520468372504	-9.46704001109111
cg20576612	chr3	148411631		N_Shelf	Intergenic	hyper	1.86847291876483e-09	0.430202905648996	8.29236419722734	ns	0.268614183023389	-0.145115444173338	-1.12374305864137	ns	0.861090395138409	-0.0241208769595579	-0.17667102854036	ns	7.95943603367605e-05	-0.454323782608554	-5.72242653832158
cg23903856	chr2	132156778		S_Shelf	Intergenic	hyper	3.55275227446649e-08	0.425042037013735	7.21111850494434	ns	0.012717666120441	-0.293134556336787	-2.62343256489856	ns	0.0164822731943541	-0.173591483426674	-2.55794148445832	ns	1.55416288535437e-06	-0.598633520440409	-8.43981484426292
cg15344659	chr11	30870939		OpenSea	Intergenic	hyper	6.38729330645622e-08	0.414647396910911	7.00136371211199	ns	0.00947459298122611	-0.29826132071533	-2.74217318011776	ns	0.00696314930111981	-0.181641740334136	-2.92215252529457	ns	5.67217089827239e-06	-0.596289137245047	-7.47207749549078
cg12989995	chr4	158170600	GRIA2;GRIA2;GRIA2	OpenSea	Body	hyper	2.46616586114851e-08	0.42829288402401	7.34249980914052	ns	0.361857917451834	-0.129977691754357	-0.923660397190715	ns	0.910100909430369	-0.00952031812260445	0.113979109515533	ns	0.000389060426445973	-0.437813202146614	-4.78577084879415
cg11854025	chr13	102638801	FGF14	OpenSea	Body	hyper	1.81163100293481e-08	0.436049668171125	7.45403648462747	ns	0.139171355627388	-0.182822621186827	-1.51261505702242	ns	0.297597076470214	-0.0601836520136978	-1.06218307121227	ns	0.0004181696009368	-0.496233320184822	-4.74478486469975
cg16324745	chr7	69311458	AUTS2;AUTS2;AUTS2	OpenSea	Body	hyper	8.5871563686431e-08	0.383141031234536	6.89612993424765	ns	0.609795217431403	0.0934001106940781	0.514896975990926	ns	0.02220300177226	0.201158525728791	2.42697774674314	ns	0.0207219589659673	-0.181982505505745	-2.64346839106248
cg16874669	chr2	189237094	GULP1	OpenSea	5'UTR	hyper	1.169919964829e-08	0.426549829085904	7.6130449642589	ns	0.68430667831668	-0.0715817399027217	-0.409926787663245	ns	0.228039697590084	0.0483853995276888	1.23355659643519	ns	0.00446125664870232	-0.378164429558215	-3.45464266700677
cg20455854	chr5	139040849	CXXC5	Island	5'UTR	ns	1.4599322885034e-06	0.196768743228298	5.90477329394692	ns	0.000161103873071893	0.210531613426628	4.21670316393823	hyper	2.6210561274211e-09	0.265872822459587	8.706610833914	ns	0.086081076898342	0.0691040792312885	1.8621788659247
cg07854662	chr4	103245628	SLC39A8;SLC39A8;SLC39A8;SLC39A8	OpenSea	TSS200	hyper	3.04222568299879e-08	0.38033067793941	7.26686798876343	ns	0.0281012668152975	-0.193154348966376	-2.28892568425934	ns	0.0478928859996449	-0.0861863457959171	-2.07286402254852	ns	2.18542079427688e-06	-0.466517023735327	-8.17700911411803
cg03547840	chr5	72715927		Island	Intergenic	ns	0.000123275915492978	-0.298858443231986	-4.37130917014576	ns	7.28003325925027e-07	0.535017405758556	5.99373862774501	ns	1.33655481651912e-06	0.45096346859956	6.18103925024818	hyper	2.75026300266147e-08	0.749821911831546	12.06992889188
cg16131014	chr5	8955136		OpenSea	Intergenic	hyper	5.68986918053895e-08	0.394911374474885	7.04258198631097	ns	0.0436845922956325	-0.26171031660449	-2.09117629114998	ns	0.115437356624763	-0.150641492533429	-1.62681238704931	ns	9.46757130711453e-07	-0.545552867008314	-8.83280265401703
cg04956282	chr13	20067862	TPTE2;TPTE2;TPTE2;TPTE2;TPTE2;TPTE2	OpenSea	Body	hyper	4.79450289025469e-08	0.27779854710934	7.10373148889345	ns	0.234866315027616	-0.0947661445743035	-1.20830126172927	ns	0.65356997388668	-0.0166353031998016	-0.453860982485515	ns	0.000934248934846091	-0.294433850309142	-4.2959902125232
cg19379712	chr8	100559744	VPS13B;VPS13B	OpenSea	Body	hyper	1.4942841900057e-09	0.454274610960257	8.37659212186071	ns	0.0623735482647081	0.252668654962495	1.92379709468512	ns	4.97715262143784e-05	0.380433389295068	4.82063360020863	ns	0.139228647637867	-0.0738412216651896	-1.57855876508362
cg08230856	chr2	46079191	PRKCE	OpenSea	Body	ns	0.000202526721507793	0.299147084504564	4.19683099386045	ns	8.71781453572328e-06	0.539223265334389	5.18387962992677	hyper	6.02098257843904e-08	0.623358382851297	7.3971974258621	ns	0.0131944668229269	0.324211298346733	2.88259918163624
cg02089086	chr18	6982557	LAMA1	OpenSea	Body	hyper	4.32334598342257e-09	0.388947992887781	7.97911369018141	ns	0.932522128532327	-0.040847873313449	-0.0852706823531	ns	0.0387700282005365	0.0685437496862393	2.17288483933427	ns	0.0137228737783519	-0.320404243201541	-2.86186161522738
cg08051418	chr8	2537554	LOC101927815	OpenSea	Body	hyper	1.06513430716354e-09	0.266792190093276	8.50484300085172	ns	0.128282705404539	-0.0862559284444895	-1.55700173366418	ns	0.0795799831002162	-0.0112206249807555	-1.82208701485609	ns	0.000953002242233724	-0.278012815074032	-4.28506183552481
cg13507291	chr12	98592185		OpenSea	Intergenic	ns	1.00606120970088e-07	0.393447852890315	6.83997686259749	ns	0.00224092351659795	-0.382786951330242	-3.29282801390901	ns	0.00238735968131443	-0.27212974270484	-3.35287340540875	hypo	3.63137362029213e-08	-0.665577595595156	-11.784990052457
cg10667291	chr12	21911469		OpenSea	Intergenic	hyper	3.6320537458891e-10	0.462185512754228	8.91786404148555	ns	0.0760169747139438	-0.216682091977119	-1.82728705369727	ns	0.181216228657501	-0.0866924165149925	-1.37259506353879	ns	5.2334045311413e-07	-0.548877929269221	-9.32053147676219
cg22267664	chr20	58569181	CDH26	OpenSea	Body	ns	3.15774890368421e-05	-0.32456923027139	-4.84476327004246	ns	3.4501734049537e-06	0.530494964617976	5.4865175264252	ns	7.52227336895257e-06	0.439209868604147	5.52660019232107	hyper	1.13041908390712e-09	0.763779098875537	15.7996263064235
cg14626629	chr1	159435953		OpenSea	Intergenic	hyper	2.98458516830497e-08	0.400138833129845	7.27375043668417	ns	0.499926204743563	-0.101741451199257	-0.681534873972166	ns	0.535698608310643	0.0107975956185122	0.627382716740941	ns	0.00313280598077112	-0.389341237511333	-3.64225048489651
cg10064312	chr16	86121312		OpenSea	Intergenic	hyper	8.86646551032951e-09	0.386392159486377	7.71440981749782	ns	0.158895141646026	-0.150135604092985	-1.43884729204974	ns	0.445797987626025	-0.0414628092374411	-0.773799142536113	ns	6.12723257091688e-05	-0.427854968723818	-5.88414418408897
cg26758781	chr2	1850066	MYT1L;MYT1L	S_Shelf	Body	hyper	3.09380124094634e-09	0.378397059967107	8.10352095812883	ns	0.245379441473309	-0.120677859248023	-1.18106021099175	ns	0.679493796861669	-0.0142536861322743	-0.41768397882679	ns	0.00120155934621965	-0.392650746099381	-4.15815671592682
cg24469288	chr11	106337694		OpenSea	Intergenic	hyper	2.95295502090943e-09	0.447295230583843	8.12090005973338	ns	0.955403599667733	0.00449970160894697	0.056316204015791	ns	0.0913935099127732	0.130301485210653	1.75072229683321	ns	9.88435278704185e-05	-0.31699374537319	-5.59022057168831
cg20859082	chr4	73470208		OpenSea	Intergenic	hyper	9.04845398264067e-09	0.438131341231248	7.70696640409616	ns	0.000177897879549604	0.437282002472248	4.18309687207217	hyper	2.44927958171177e-08	0.560506442193536	7.76358631252131	ns	0.0405815277162872	0.122375100962288	2.28201742356867
cg10320783	chr11	115097930	CADM1;CADM1	OpenSea	Body	hyper	8.76873607805592e-08	0.366364169903353	6.88870401849744	ns	0.0582774192994543	-0.171199685567208	-1.95632349646862	ns	0.0679474110426949	-0.0681597627818903	-1.90188157136207	ns	0.000310002241954167	-0.434523932685244	-4.91563391469615
cg26553525	chrX	103267574	MIR1256;H2BFWT	N_Shore	Body	hyper	7.02489406818483e-10	0.436247280309404	8.66362606547693	ns	0.347505369158463	-0.127583458325696	-0.951972739021903	ns	0.894327889500909	-0.00488891073867614	0.134092347272683	ns	1.53627165493644e-06	-0.44113619104808	-8.44884679311276
cg20557710	chr12	2788782	CACNA1C;CACNA1C;CACNA1C;CACNA1C;CACNA1C;CACNA1C;CACNA1C;CACNA1C;CACNA1C;CACNA1C;CACNA1C;CACNA1C;CACNA1C;CACNA1C;CACNA1C;CACNA1C;CACNA1C;CACNA1C;CACNA1C;CACNA1C;CACNA1C;CACNA1C;CACNA1C	Island	Body	hyper	1.05656286811613e-09	0.266850294083099	8.5079136163921	ns	0.275434616978725	-0.0769882516035649	-1.10759836074532	ns	0.685452560778719	-0.00193660639269322	-0.409449197924153	ns	0.00298872711213731	-0.268786900475793	-3.66732402201721
cg14416778	chr2	10621704		OpenSea	Intergenic	hyper	3.26362308951222e-08	0.372799741598567	7.2416083246454	ns	0.293039640546381	-0.123213246371799	-1.06719649751941	ns	0.874041955631239	-0.018363319047202	-0.160044439500308	ns	0.00075473456983306	-0.391163060645769	-4.41379984097816
cg16413535	chr4	164395149	TKTL2	S_Shore	TSS200	hyper	1.21734273050456e-09	0.44283348548991	8.45414821539761	ns	0.254952728324018	-0.147290825434345	-1.15698739687243	ns	0.794151131803497	-0.0227439076403079	-0.263529288214329	ns	0.000288951713616268	-0.465577393130218	-4.95609732447593
cg16100716	chr21	43050667		OpenSea	Intergenic	ns	9.16695828109305e-05	0.280813763796043	4.47484774909788	ns	3.60462699808693e-07	0.632993866327413	6.22338888213461	hyper	6.83861072738749e-11	0.71197273739505	10.3645275057474	ns	0.00428404392351236	0.431158973599007	3.47610241836538
cg06836656	chr1	2876347		N_Shore	Intergenic	hyper	4.01395920375408e-08	0.418775213353532	7.16733900843886	ns	0.0107099287485179	-0.276259521808296	-2.69305204216873	ns	0.00951388552237163	-0.158478993052615	-2.79240943551085	ns	6.59726228195945e-06	-0.577254206406147	-7.364316675134
cg04011357	chr16	50585731	NKD1	S_Shelf	Body	hyper	1.55276065976383e-09	0.397121549618325	8.36209983136359	ns	0.0859913191190751	-0.162822944946635	-1.76568883304043	ns	0.175963386652938	-0.0511325091164815	-1.389877677251	ns	1.76841035270161e-05	-0.448254058734806	-6.68531649072125
cg16953025	chr12	130549994		OpenSea	Intergenic	hyper	5.00347942859904e-08	0.407499432283861	7.08848165122721	ns	0.0030907804716737	-0.330641566142484	-3.17374289759699	ns	0.000615691786202106	-0.216032350812648	-3.87677781206033	ns	1.14060451048583e-05	-0.62353178309651	-6.98223703605299
cg10997540	chr12	71376748		OpenSea	Intergenic	hyper	3.49387553406971e-09	0.431704549627217	8.05822684281814	ns	0.00935123797807769	-0.292433375141465	-2.74740026752378	ns	0.00615473720945501	-0.17101647055881	-2.97286171611081	ns	1.26773466153787e-05	-0.602721020186027	-6.90996394013248
cg17649857	chr5	177956161	COL23A1	S_Shelf	Body	hyper	2.62931680294921e-11	0.449370444088054	9.96410418248261	ns	0.0346913269517448	-0.196851207224308	-2.19569500051614	ns	0.00781047786911365	-0.0704657698245432	-2.87467544599548	ns	2.47736399291975e-05	-0.519836213912597	-6.46228706341067
cg27412356	chr10	50181441	WDFY4	OpenSea	Body	ns	0.00741062734888876	0.213888673817466	2.86050467637318	ns	2.20310740789689e-06	0.585149303874692	5.63272889569315	hyper	3.66006051288761e-08	0.645305493385854	7.59910167719727	ns	0.00557846637978698	0.431416819568389	3.33651022144548
cg15766343	chr7	123974259		OpenSea	Intergenic	hyper	3.94415242087962e-09	0.418368257106798	8.01317085927876	ns	0.00869338509929258	0.332190684896518	2.77640829007881	ns	3.38442761374511e-07	0.449856757207805	6.71192775754363	ns	0.770818850176737	0.0314885001010065	0.29765987000577
cg24677318	chr2	218018195		OpenSea	Intergenic	hyper	3.41601109278573e-09	0.413376538704487	8.06661404174703	ns	0.0358818447132531	-0.201613687894694	-2.18056585721261	ns	0.031072749362695	-0.0853515363840575	-2.27533680957184	ns	2.00940480648991e-05	-0.498728075088545	-6.60027168391938
cg12852510	chr8	6005456		OpenSea	Intergenic	hyper	4.21366882063453e-08	0.393186797880319	7.14994284322051	ns	0.240332660548215	-0.14003004133686	-1.19402786203449	ns	0.662584154898366	-0.0294462544330201	-0.441214591786103	ns	0.00119236121680525	-0.422633052313339	-4.16234934944237
cg08068607	chr14	92812673	SLC24A4;SLC24A4;SLC24A4	OpenSea	Body	hyper	4.14410107133838e-08	0.406662695168786	7.15590603309506	ns	0.0315865111483754	-0.22016739685145	-2.23744372569838	ns	0.0585092366520772	-0.105793513835229	-1.97588165246492	ns	4.72582510767445e-06	-0.512456209004015	-7.60365323147996
cg00163018	chr1	237413813	RYR2	OpenSea	Body	hyper	8.90046315343824e-08	0.40727157353444	6.88341364444879	ns	0.199792324572286	-0.172160516154594	-1.30631051234554	ns	0.5789165630137	-0.0576153860980329	-0.561781526176281	ns	0.000163565358762224	-0.464886959632473	-5.2883790948123
cg09938677	chr1	218636703	MIR548F3	OpenSea	Body	ns	0.085509275539477	0.151588603830526	1.77473458600518	hyper	5.38854395986905e-08	0.649565139865667	6.84860209561708	hyper	4.48159065118977e-11	0.692199434693002	10.5676490004499	ns	0.00147521239846907	0.540610830862476	4.04657810515275
cg19780920	chr2	191501287		OpenSea	Intergenic	ns	2.79888662697784e-05	0.33964225134491	4.88644953585559	ns	3.92436123088541e-05	0.456708364024779	4.68914708610182	hyper	5.62269096875758e-08	0.552232747215535	7.42483499583519	ns	0.00907712481897371	0.212590495870625	3.0798334856705
cg18604419	chr14	101513037	MIR889;MIR539	OpenSea	TSS1500	hyper	7.5465859511127e-09	0.361417641276233	7.77354384020878	ns	0.0204089993711408	-0.158625969093838	-2.42674003358501	ns	0.0145245663796227	-0.0569772574848976	-2.61265182337945	ns	4.56929163780332e-05	-0.41839489876113	-6.06824967074095
cg18040901	chr12	54357530	HOTAIR	N_Shelf	Body	ns	0.299712410767964	-0.0653080623242538	-1.05423907272149	hypo	1.01065868112814e-08	-0.686941265900064	-7.40724128139164	hypo	3.33502413525165e-09	-0.705309158428761	-8.60252637460176	ns	0.000183061777121395	-0.640001096104507	-5.22191445864333
cg26832666	chr1	248005356	OR11L1	OpenSea	TSS200	hyper	6.98128784337124e-08	0.40700223314248	6.96970478508507	ns	0.120278660107431	-0.188533377232861	-1.59161822751167	ns	0.189113573083517	-0.0740639991615384	-1.34733605923312	ns	0.000926907868048072	-0.481066232304019	-4.30033009559074
cg00477226	chr3	112184271	BTLA;BTLA	OpenSea	3'UTR	hyper	7.69771720674233e-08	0.373134361882311	6.93496473902917	ns	0.207371662210232	-0.139159565598748	-1.28409442753193	ns	0.542801629325835	-0.0342155263193479	-0.616417279395973	ns	0.00095171919921068	-0.407349888201658	-4.28580240476406
cg09255825	chr20	59653656	LOC100506470	OpenSea	TSS1500	hyper	3.62235197134013e-09	0.432430714137928	8.04479504889111	ns	0.211190891832172	-0.164111168018361	-1.27313196741279	ns	0.662775525624189	-0.0424900296670687	-0.440946902715792	ns	2.60287690384706e-05	-0.474920743804997	-6.42995915874027
cg05730765	chr13	22584671		OpenSea	Intergenic	hyper	8.03810842488734e-08	0.347697029313165	6.91959069295305	ns	0.227682066456636	-0.111210938347166	-1.22743834741926	ns	0.293293401037574	-0.013421148852838	-1.07189006134235	ns	0.00681954904942541	-0.361118178166003	-3.23053315402038
cg00871124	chr7	6563852	GRID2IP	N_Shelf	Body	hyper	4.6855704457688e-08	0.399499233398441	7.11194994382174	ns	0.238789317535102	-0.147590236381369	-1.19803333158384	ns	0.683177055499806	-0.0352310769880576	-0.412590450384493	ns	0.000620822095804621	-0.434730310386499	-4.52244494254289
cg19757573	chr14	101506246	MIR654;MIR376B;MIR376A2;MIR300;MIR376A1	OpenSea	TSS200	hyper	4.59757453827481e-09	0.306238982112845	7.95632613680726	ns	0.831881914170643	0.0177597004466504	-0.213846841033178	ns	0.220794877626287	0.103889414165888	1.25354414889314	ns	0.000213838029459575	-0.202349567946957	-5.13078274751048
cg19446817	chr1	34175120	CSMD2;CSMD2	OpenSea	Body	hyper	1.53590225906912e-08	0.421880196506859	7.51395082834855	ns	0.108754920080875	-0.189036631932613	-1.64492234626351	ns	0.25257333700727	-0.0703828266650589	-1.1692189100891	ns	7.36551041119786e-05	-0.492263023171918	-5.77012869536254
cg12072740	chr12	130205154	TMEM132D	OpenSea	Body	hyper	1.27509811340509e-08	0.417601281531913	7.58165839180591	ns	0.818546098223592	0.0395829343302508	0.231111727502687	ns	0.0356131409385037	0.157033294761101	2.21246609040978	ns	0.0066893051714944	-0.260567986770811	-3.24070028619311
cg00975975	chr12	68827458	LOC100507195	OpenSea	Body	hyper	3.42482399658329e-09	0.400322906696144	8.06565505089122	ns	0.428737343561097	-0.102754153526372	-0.800453744307763	ns	0.549641900089114	0.00983666398191907	0.60592865462565	ns	0.00314865782749085	-0.390486242714225	-3.63956391322914
cg11143438	chr10	59863342		N_Shelf	Intergenic	hyper	1.74126553450134e-08	0.4195644296588	7.46839858054881	ns	0.445478700860244	-0.106768373934578	-0.771506001538292	ns	0.670845418779061	0.0112341219069597	0.429688020463035	ns	0.00124746265766194	-0.40833030775184	-4.13771634368805
cg17340837	chr13	37887791		OpenSea	Intergenic	ns	3.54124060375464e-05	0.353451974490956	4.80512969519421	ns	0.000183119648765655	0.458510841631811	4.17327932974679	hyper	2.50251951298619e-08	0.557919209457392	7.75474450418023	ns	0.0951443294049831	0.204467234966436	1.80435829023085
cg27134049	chr15	102357814	OR4F15	OpenSea	TSS1500	hyper	7.76181230185263e-08	0.392421274866225	6.93201790538065	ns	0.144054518909339	-0.173539671938141	-1.49361172848777	ns	0.439078961809311	-0.0631711883820153	-0.785407318875273	ns	6.57155583002189e-06	-0.45559246324824	-7.36708841858109
cg11748376	chr15	79550265	ANKRD34C-AS1	OpenSea	Body	hyper	5.83518655151052e-09	0.348049908428533	7.86821907416191	ns	0.151229520686109	-0.13160739205326	-1.4666020010663	ns	0.419775729797786	-0.0337183553077353	-0.81937198782316	ns	4.93856527713374e-05	-0.381768263736268	-6.01919117250656
cg24723421	chr2	216283142	FN1;FN1;FN1;FN1;FN1;FN1;FN1	OpenSea	Body	ns	3.60446087628207e-06	0.371573006539331	5.59272861423569	ns	0.00633211217127301	-0.345977559941884	-2.9008044859874	ns	0.0166757547271445	-0.241472651852697	-2.55286693193485	hypo	5.87110270848072e-08	-0.613045658392028	-11.3058051854203
cg11455109	chr1	245621901	KIF26B	OpenSea	Body	hyper	8.581162722278e-09	0.395172029650771	7.72639703848452	ns	0.130281796861357	-0.167924090134984	-1.54863043397477	ns	0.405298657007747	-0.0567819567957052	-0.84548559878347	ns	6.00744520281327e-07	-0.451953986446476	-9.20526935430211
cg12030608	chr13	102443258	FGF14;FGF14	OpenSea	Body	hyper	5.02210846977847e-09	0.423641257237554	7.92364111525582	ns	0.475264523931356	-0.103192942490746	-0.721552100889277	ns	0.54974748726142	0.0159561611073166	0.605767287351633	ns	0.0012048132228964	-0.407685096130238	-4.15668147738147
cg08804626	chr6	1953086	GMDS	OpenSea	Body	ns	2.35534655747633e-05	0.318979851747153	4.94602256806289	ns	5.68161490064613e-07	0.618897838468044	6.07466556047796	hyper	4.11240301856965e-11	0.708610921771931	10.6092716672869	ns	0.00607841323584485	0.389631070024777	3.29121055625698
cg25586488	chr10	44757334		OpenSea	Intergenic	hyper	6.49119178946827e-08	0.408115213115322	6.99561639310374	ns	0.169750292654854	-0.164874514510277	-1.40129659301573	ns	0.444545357320416	-0.0500921108215924	-0.775955206005124	ns	0.000750858610650889	-0.458207323936914	-4.41665368856876
cg24679890	chr19	17246356	MYO9B;MYO9B	OpenSea	Body	hyper	6.35167448487468e-08	0.163774781159643	7.00335584087654	ns	0.000815378621196906	0.142622467478278	3.6568249890775	hyper	3.91952208734433e-08	0.188684124679427	7.57119645887925	ns	0.11235097803689	0.0249093435197849	1.70700810886817
cg21643429	chr15	28216043	OCA2	OpenSea	Body	hyper	5.73138132840847e-10	0.448451616955753	8.74171390989308	ns	0.0399310556490233	-0.222490870258868	-2.13224324980732	ns	0.034862204870992	-0.0963638529900624	-2.22234521302951	ns	3.24006174281292e-05	-0.544815469945815	-6.28783042204791
cg00504934	chr11	59186605		OpenSea	Intergenic	hyper	6.88315623735947e-09	0.43134592202601	7.80737178849783	ns	0.04183046175129	-0.228342683479011	-2.11105557124031	ns	0.066592353107233	-0.107026642909196	-1.91193213532008	ns	7.83638813432441e-06	-0.538372564935205	-7.2427906943175
cg11861683	chr20	53794254		OpenSea	Intergenic	hyper	3.36045493935395e-08	0.429425932873333	7.23110213255884	ns	0.0896336816404941	-0.206128783002441	-1.74469417239088	ns	0.243667156540108	-0.0853527393818159	-1.19201414554446	ns	1.734523040283e-05	-0.514778672255149	-6.69825274107304
cg05243629	chr7	143190369		OpenSea	Intergenic	hyper	6.29032269103154e-08	0.386979296675009	7.00681386420946	ns	0.530850661728796	-0.0887160077757555	-0.632865246073481	ns	0.389168790986734	0.0201219194140907	0.875284410404896	ns	0.0102740297466181	-0.366857377260918	-3.01456137704358
cg23764103	chr4	177557058		OpenSea	Intergenic	hyper	2.53737303547401e-09	0.4440962328202	8.17757113184935	ns	0.463835867218777	0.105811230024149	0.740497446394874	ns	0.00626730403620523	0.23071329550483	2.96543414295007	ns	0.0030480818200123	-0.21338293731537	-3.65684858798196
cg14731462	chr10	129789429	PTPRE	OpenSea	5'UTR	ns	0.137704188614005	0.131898654775438	1.52272407142625	ns	6.19619854946519e-06	0.498159239989171	5.29546946883076	hyper	5.70652426736685e-09	0.535255736644762	8.37264904290661	ns	0.0111415855061407	0.403357081869325	2.97182602064303
cg03959436	chr2	67737440		OpenSea	Intergenic	ns	3.14239539997709e-07	0.40062661411501	6.43901658490614	ns	0.00608233164651267	-0.339243776933312	-2.91642109980804	ns	0.0111267572202537	-0.226567541713465	-2.72643334019574	hypo	6.78873226834054e-08	-0.627194155828475	-11.1642114029456
cg12439199	chr15	27232105	GABRG3	OpenSea	Body	hyper	1.59289384870724e-09	0.417818328840793	8.35247158633599	ns	0.00938571752450516	-0.328581538482518	-2.74593279613634	ns	0.00930707115788966	-0.211070133496045	-2.80161968304275	hypo	6.10826095580243e-08	-0.628888462336838	-11.2670474718657
cg19568608	chr20	39044895		OpenSea	Intergenic	ns	1.42708698619516e-06	0.375290807253882	5.91264659994644	ns	0.000144855597811074	0.475893581640794	4.2526593219238	hyper	7.52797198635864e-09	0.581444121180948	8.25524719222815	ns	0.107383367581331	0.206153313927066	1.73366738719334
cg01205338	chr14	101509249	MIR1185-2;MIR1185-1	OpenSea	TSS200	hyper	2.47278661253746e-08	0.251380914747551	7.34153246803487	ns	0.133261388963305	-0.0834328588405643	-1.53634397659423	ns	0.100736110881608	-0.0127319765678157	-1.69964459623392	ns	0.00205765918996428	-0.264112891315366	-3.86700611605765
cg23374992	chr2	136872067	CXCR4;CXCR4;CXCR4	N_Shelf	1stExon	hyper	5.39089336958248e-08	0.368306417412019	7.06184468785583	ns	0.0606336808802658	-0.23111216587731	-1.93738057283342	ns	0.0957107577523856	-0.12752598598018	-1.72659571515026	ns	0.00023936850218474	-0.495832403392199	-5.06505419225875
cg08238278	chr6	51329191		OpenSea	Intergenic	hyper	3.4734161726981e-08	0.389248824157907	7.21922701459233	ns	0.292977101946569	-0.135361637770177	-1.06733695416692	ns	0.896816356575554	-0.0258854059757659	-0.130915614080883	ns	1.15581907326627e-05	-0.415134230133673	-6.97314879133588
cg07728870	chr2	199922848		OpenSea	Intergenic	hyper	1.81780517526145e-09	0.394663345445239	8.3027076699314	ns	0.176674340636731	-0.142530351616102	-1.378315555749	ns	0.468863832376737	-0.0315312857096285	-0.734726726309719	ns	0.000184468685946195	-0.426194631154868	-5.21740879574262
cg00646683	chr10	106158474	CFAP58	OpenSea	Body	hyper	1.17005927422506e-09	0.443115406550667	8.4691710253112	ns	0.0973511026479079	-0.195171569011284	-1.70247358277932	ns	0.223346437666814	-0.0705453609189093	-1.24644895862948	ns	2.03749357911146e-05	-0.513660767469576	-6.59106961878178
cg01770799	chr16	85951663	IRF8;MIR6774	OpenSea	TSS1500	hyper	6.0092088614083e-08	0.392251851153027	7.02310812664776	ns	0.121906330254278	-0.167557074798452	-1.58443006296805	ns	0.269496543374471	-0.0572362416616629	-1.12748248453611	ns	0.000310477338237969	-0.449488092814689	-4.91475412818883
cg01274656	chrX	28035246		OpenSea	Intergenic	hyper	7.92401659182585e-08	0.39379035537369	6.92466908117013	ns	0.186922151450303	-0.16230357546556	-1.34555331202797	ns	0.566897549204465	-0.0515500380167098	-0.579766116315735	ns	7.22424277954582e-05	-0.4453403933904	-5.78207168512453
cg11377642	chr1	245534889	KIF26B	OpenSea	Body	ns	5.24315866847044e-07	0.217151010952392	6.26024865160693	ns	0.000605823868823711	0.268094264250883	3.76127699792355	hyper	1.80916987195387e-10	0.329167986081244	9.90604436978114	ns	0.21418418132865	0.112016975128852	1.30822482519908
cg03863756	chr21	46859983	COL18A1	Island	Body	ns	1.41525508269938e-07	0.32591652220008	6.71931845651649	ns	0.00364962162402999	-0.191036196675493	-3.11144519710806	ns	0.00509025937692101	-0.0993721748067203	-3.05029357322084	hypo	2.72443040809109e-08	-0.4252886970068	-12.07970651068
cg13732325	chr17	33703063		S_Shore	Intergenic	hyper	6.64607604044178e-09	0.427871307476657	7.82027044928185	ns	0.220022974477946	0.171141437712057	1.24834097781297	ns	0.000199304702047555	0.291480242939867	4.30251694192524	ns	0.146327367152987	-0.13639106453679	-1.54825978056728
cg07728944	chr1	101199950	VCAM1;VCAM1;VCAM1	OpenSea	Body	ns	0.00148661319385702	0.263545331976173	3.47764892596113	ns	0.00218382849402736	0.373085478844752	3.30230915108452	hyper	3.77504378160605e-08	0.44720760346305	7.58649378990101	ns	0.267409660701309	0.183662271486877	1.16043431476587
cg05109910	chr19	32434646		OpenSea	Intergenic	hyper	6.55688337513967e-09	0.442562628951087	7.82524453492707	ns	0.345735013089591	0.120552529726258	0.955518161357715	ns	0.00542654660846686	0.245023269118751	3.02428484910881	ns	0.000965561995248164	-0.197539359832336	-4.27786634957128
cg18601601	chr13	54355894		OpenSea	Intergenic	hyper	6.28311771627805e-09	0.438304521514935	7.8409527389936	ns	0.618996619247068	-0.0774762820746843	-0.501640945446142	ns	0.391347588441177	0.0457968646013911	0.87121371944906	ns	0.000217851447693524	-0.392507656913544	-5.11992256628374
cg26127201	chr8	108626616		OpenSea	Intergenic	hyper	1.61448649984338e-08	0.399967879712834	7.49582815520841	ns	0.231735465041047	-0.141842588691089	-1.21658703361782	ns	0.681310892315351	-0.0293516225218549	-0.41516975489817	ns	0.000368561326138162	-0.429319502234688	-4.81660001610313
cg23794430	chr1	67199370	SGIP1;SGIP1	OpenSea	Body	hyper	5.65768537752615e-08	0.423526591408792	7.0446056888138	ns	0.00620822024838739	-0.320486013318692	-2.90847669051397	ns	0.0088294991507277	-0.20136915948497	-2.82364707811487	hypo	3.03844887364396e-08	-0.624895750893762	-11.9670940134438
cg12223498	chr20	37919998		OpenSea	Intergenic	ns	3.63943418442115e-06	0.365577823480756	5.58940032938984	ns	2.9226418916233e-05	0.47412710152469	4.78658699923397	hyper	4.35038994738635e-08	0.576945864378652	7.52877990387121	ns	0.0225145154918119	0.211368040897897	2.59928145389595
cg20323793	chr7	96133867	C7orf76;C7orf76	OpenSea	TSS1500	hyper	7.36192866689625e-08	0.41744603257391	6.95082056880637	ns	0.0417719723899728	-0.254799686506855	-2.11169521835914	ns	0.0963119253623357	-0.137392989845442	-1.72330958701991	ns	2.24324885465676e-06	-0.554839022419352	-8.15711713596074
cg12641629	chr15	51599332	CYP19A1;CYP19A1	OpenSea	5'UTR	hyper	6.67534396690767e-08	0.409323360598197	6.98565489673171	ns	0.138852047337969	-0.184772947397394	-1.51387618985771	ns	0.410657243054303	-0.0696507522291514	-0.835752713856696	ns	1.59642564365717e-05	-0.478974112827349	-6.75389234802128
cg16448423	chr7	21051054	LINC01162	OpenSea	Body	hyper	8.77837701496862e-08	0.368695134096321	6.88831410361295	ns	0.236411378797386	-0.134139303543139	-1.20424228937154	ns	0.625609265503736	-0.0304437970785484	-0.493579978822855	ns	0.00169722976621496	-0.399138931174869	-3.97072573646498
cg17808637	chr17	5462875	NLRP1;NLRP1;NLRP1;NLRP1;NLRP1	OpenSea	Body	hyper	4.25840231798675e-09	0.375510725316095	7.98472554017143	ns	0.221509072596384	-0.142693908633571	-1.24424325908341	ns	0.738905528742979	-0.0370815171384187	-0.336767838755908	hypo	7.92631429044162e-11	-0.412592242454514	-19.6707317707222
cg02350682	chr20	55556570		OpenSea	Intergenic	hyper	1.95686272684948e-08	0.420206063682863	7.42610334378994	ns	0.354962301143625	0.128751690600154	0.93716885747221	ns	0.0017741697622026	0.24693464601096	3.46926921260115	ns	0.0638072431394903	-0.173271417671904	-2.03206306089668
cg16301163	chr5	3221037		OpenSea	Intergenic	hyper	3.73715457333601e-08	0.238628867285385	7.19295955870631	ns	0.236544540119536	-0.0801135311854771	-1.20389338337875	ns	0.661336215419983	-0.0129991622614627	-0.442961007262579	ns	0.000909610374762947	-0.251628029546847	-4.31069821367756
cg10037802	chr6	8343887		OpenSea	Intergenic	hyper	4.38477869334107e-08	0.399013378240591	7.13569005435899	ns	0.0472566660709581	-0.251687513570329	-2.05488460903247	ns	0.0866571501316491	-0.139465000940163	-1.77833099412088	ns	2.47239478209698e-05	-0.538478379180754	-6.4636024048573
cg08313092	chr2	142795237	LRP1B	OpenSea	Body	hyper	1.90701404797182e-08	0.417568618217731	7.43544667871437	ns	0.0533864936580963	-0.215060856877674	-1.99786310184407	ns	0.0721344270828931	-0.0976196830039372	-1.87188887037734	ns	8.08493034829227e-05	-0.515188301221668	-5.71282752394102
cg07570470	chr8	142318841		Island	Intergenic	ns	1.54094573021526e-05	-0.358371689284621	-5.09234160366417	ns	0.00112240137994963	0.343910125678428	3.54328835485361	ns	0.00326598712871565	0.243118088067128	3.22872424362268	hyper	3.70296380978806e-08	0.601489777351749	11.7651903712487
cg12479324	chr20	31222227	C20orf203	OpenSea	3'UTR	hyper	2.69210719144841e-08	0.338228583502931	7.31089055558652	ns	0.413999418023643	0.0204496577167771	0.826509598101375	ns	0.000897802682627967	0.115576446826977	3.73267729027958	ns	0.0838636288553452	-0.222652136675955	-1.87716168002303
cg07345179	chr2	40424404	SLC8A1-AS1;SLC8A1;SLC8A1;SLC8A1;SLC8A1;SLC8A1	OpenSea	Body	hyper	2.82739866184295e-10	0.37029147686915	9.01524418062002	ns	0.121904686665967	0.124126727211923	1.58443728186163	ns	0.000100481485414037	0.228271205081371	4.55866918370077	ns	0.0755606542664105	-0.142020271787778	-1.93666460435291
cg03730204	chrX	103727679		OpenSea	Intergenic	ns	0.0333575673156441	0.131640546313335	2.22416860873991	ns	0.0290628129928217	-0.140513385080534	-2.27417460769552	ns	0.106717454435427	-0.103489481429909	-1.66900350164066	hypo	3.61125452819198e-09	-0.235130027743244	-14.3384190347197
cg15110800	chr1	34352660	CSMD2	OpenSea	Body	hyper	1.2723217977332e-08	0.42562625119577	7.58245257690084	ns	0.0636304712760089	0.247385333784216	1.91418588594956	ns	0.00010320230527167	0.367092716933027	4.54869548962936	ns	0.409215908832546	-0.0585335342627438	-0.85371661129731
cg13994376	chr13	112554122	LINC00354;LINC00354	OpenSea	Body	hyper	2.28837995458312e-08	0.409755829531917	7.36951066088079	ns	0.228333754714584	-0.145562942996923	-1.22568410301777	ns	0.659671856898202	-0.0303191159410711	-0.44529234376701	ns	0.000527513079178374	-0.440074945472988	-4.61366119807501
cg25495929	chr1	12775105	AADACL3;AADACL3	OpenSea	TSS1500	hyper	4.51080654301781e-08	0.412345460750099	7.12554832957625	ns	0.31512868056039	-0.130950134526502	-1.01883646047276	ns	0.930174319551136	-0.0149779736905361	-0.0884499960884782	ns	0.00159537860730089	-0.427323434440635	-4.0041720828702
cg03114573	chr12	45410052	DBX2	OpenSea	3'UTR	hyper	7.14726182640031e-08	0.415513691343502	6.96134547710716	ns	0.131481093205161	-0.18713873180186	-1.54365806757071	ns	0.35292280734908	-0.0702755061114997	-0.945296377550947	ns	0.000100149239101869	-0.485789197455002	-5.58225799666728
cg03366145	chr11	10634568	MRVI1;MRVI1;MRVI1;MRVI1;MRVI1;MRVI1	OpenSea	Body	hyper	2.86531922750375e-08	0.416489362167269	7.2884295139149	ns	0.00497390869878246	-0.280169235756153	-2.99391868483728	ns	0.00149898591190429	-0.163031602646608	-3.53488916190713	ns	3.33271068234395e-05	-0.579520964813877	-6.26966048110675
cg12419199	chr1	65950704	LEPR;LEPR;LEPR	OpenSea	5'UTR	hyper	4.63960491561103e-08	0.394926987593667	7.1154760726693	ns	0.0491493307023874	-0.20264211281924	-2.03662070607974	ns	0.115688225259163	-0.0915688975585207	-1.62563838568727	ns	1.94009603684889e-06	-0.486495885152188	-8.26813608503911
cg20804467	chr2	85063787	TRABD2A;TRABD2A;TRABD2A	OpenSea	Body	hyper	3.25476057628997e-08	0.356088183091083	7.24258563939198	ns	0.458571561216655	-0.0894690367100033	-0.749315058642279	ns	0.279924527419228	0.0106807647843637	1.10270489812698	ns	0.0128604810533135	-0.345407418306719	-2.89613484109914
cg23758626	chr6	159486410		OpenSea	Intergenic	hyper	4.68460325577975e-08	0.425778443416084	7.11202377774143	ns	0.184916949981806	-0.182207133170069	-1.351852761645	ns	0.588997556531244	-0.0624569459592953	-0.546839455687336	ns	8.63035169143203e-07	-0.488235389375379	-8.90768255533602
cg03915376	chr16	48047875		OpenSea	Intergenic	hyper	8.24610515958055e-09	0.413970143462528	7.74100276158359	ns	0.0692490888873187	-0.193990952882889	-1.87312226772862	ns	0.128598227296585	-0.0775618500340528	-1.56788800773571	ns	2.48491124154937e-05	-0.491531993496581	-6.46029465108519
cg00430557	chr15	78635793	CRABP1	S_Shore	Body	hyper	3.62274912533704e-10	0.399137133621253	8.9188590057367	ns	0.177604669633618	0.124780180950782	1.37528145268714	ns	0.000272681630623812	0.237037499781759	4.18480073907571	ns	0.0899641300888592	-0.162099633839494	-1.83676417042549
cg06461159	chr8	109931290		OpenSea	Intergenic	hyper	7.30319590445556e-08	0.419445925143474	6.95366898735891	ns	0.0168691598528126	-0.290108905669171	-2.50690275719002	ns	0.0367368326834229	-0.172139739222569	-2.19802803789447	hypo	3.39839854917456e-08	-0.591585664366043	-11.8524486819001
cg09897064	chr20	56188065	ZBP1;ZBP1;ZBP1;ZBP1	OpenSea	Body	hyper	6.87667236121426e-08	0.367314472710542	6.97507778919546	ns	0.0479894513974255	-0.172809365323759	-2.04773864495969	ns	0.062760287605443	-0.0695021698739186	-1.94135082210832	ns	9.33113424384637e-05	-0.436816642584461	-5.62523094735309
cg04765144	chr2	60611597		OpenSea	Intergenic	hyper	1.18699182640628e-10	0.440833500986052	9.35653641839725	ns	0.0636475468179713	-0.192817696459378	-1.91405644578348	ns	0.135313626589475	-0.0688332743070503	-1.53971316498912	ns	3.95854146185964e-07	-0.509666775293103	-9.55721106370464
cg04005272	chr1	19011906	PAX7;PAX7;PAX7	OpenSea	Body	hyper	3.22537676164703e-08	0.381592986233522	7.24584535319728	ns	0.115914432187646	-0.151796793950966	-1.61129150255031	ns	0.194114115412481	-0.0444737665727876	-1.33176442850673	ns	0.000720921031220089	-0.42606675280631	-4.43922497368819
cg24189431	chr15	83956766		S_Shelf	Intergenic	hyper	8.23288491903058e-08	0.411509986069935	6.91108721358418	ns	0.724351792265931	-0.0684710365949079	-0.35543679849463	ns	0.362196432534774	0.0472661469872612	0.926949371914409	ns	0.000465017916482476	-0.364243839082673	-4.68468808317784
cg01330829	chr19	55008663		OpenSea	Intergenic	hyper	1.13954385485053e-08	0.293967339557986	7.62264457177908	ns	0.0917340937583464	-0.164865595561268	-1.73291094148519	ns	0.294636443684017	-0.0821872813105849	-1.06885005461828	hypo	1.16032621048564e-09	-0.376154620868571	-15.7653469983503
cg25468915	chr6	167152254	RPS6KA2	OpenSea	Body	ns	8.53361017963695e-05	0.33107156822687	4.49981491825003	ns	0.000103889140071094	0.475614207931091	4.36462367697789	hyper	5.80843198434143e-08	0.568728086494898	7.41170588162566	ns	0.061380736399336	0.237656518268028	2.05376552411771
cg13457222	chr15	48516307	SLC12A1;SLC12A1	OpenSea	Body	hyper	4.45142563995565e-08	0.413660684427844	7.13029057770681	ns	0.543408453894738	-0.0853278389518045	-0.613534777762824	ns	0.531769299605245	0.0310142285435265	0.633481877496558	ns	0.00121224354446969	-0.382646455884317	-4.15332807763293
cg13591716	chr4	76279238	LOC441025	OpenSea	TSS200	hyper	4.64745701961139e-09	0.376160658744234	7.95233001066824	ns	0.364601436827225	-0.102614058636895	-0.918332701280298	ns	0.744063627702668	0.00318112663492032	0.329856599332423	ns	0.00444746483291279	-0.372979532109313	-3.45628152967987
cg19288176	chr5	57138658		OpenSea	Intergenic	hyper	1.41760701404483e-09	0.43443623233098	8.39649567498939	ns	0.00151138957841477	-0.353153471501906	-3.43636470245706	ns	8.88075637409347e-05	-0.230968281158818	-4.60475783079302	ns	5.68634138959561e-07	-0.665404513489798	-9.25104042520075
cg09729065	chr17	37956305	IKZF3;IKZF3;IKZF3;IKZF3;IKZF3;IKZF3;IKZF3;IKZF3;IKZF3;IKZF3;IKZF3;IKZF3;IKZF3;IKZF3;IKZF3	OpenSea	5'UTR	hyper	2.33070291426647e-08	0.423096168890381	7.36289222225726	ns	0.117964249195691	-0.203620400307261	-1.60197715095899	ns	0.327180264496485	-0.0846246028068409	-0.99798631335316	ns	1.5547486367302e-05	-0.507720771697222	-6.77169111646505
cg04067582	chr11	134391453		OpenSea	Intergenic	hyper	8.85647885538807e-08	0.402897655566651	6.8851712626833	ns	0.364550874042209	-0.125818820744493	-0.918430653325554	ns	0.938239091942575	-0.0125038551163725	0.0782110920653816	ns	0.00092167064770952	-0.415401510683024	-4.30344801414454
cg16531791	chr17	71432282	SDK2	S_Shore	Body	hyper	4.31594442788488e-09	0.371851864027502	7.97974892287587	ns	0.0903968625042214	-0.150714639360855	-1.74038623791607	ns	0.145766842265788	-0.04613130260312	-1.49804523758618	ns	0.000107023350228517	-0.417983166630622	-5.54206101971276
cg24875595	chr2	79363761	REG1P	OpenSea	Body	hyper	2.82966827990102e-08	0.430691211011141	7.29293785543188	ns	0.0399129564430791	-0.260359926129883	-2.13244939161204	ns	0.115770855154218	-0.139228023033	-1.62525216166385	hypo	6.38940097343057e-09	-0.569919234044141	-13.6659497248646
cg14666946	chr13	112249733		OpenSea	Intergenic	hyper	7.87943007766389e-08	0.359372178771986	6.92667383199765	ns	0.399809728169331	-0.101487494243878	-0.852142484731571	ns	0.828514673000309	-0.000414068964256886	0.218726037555751	ns	0.00404887115295804	-0.359786247736243	-3.50601432006338
cg21757437	chr13	112288825		OpenSea	Intergenic	hyper	6.34950360694999e-10	0.435483058065033	8.70237574044316	ns	0.0219677578077703	-0.228885753378211	-2.39539790490379	ns	0.00558074755810031	-0.10640614329742	-3.0128688824699	ns	1.78504685796278e-05	-0.541889201362453	-6.67906142130128
cg26404511	chr1	24229575	CNR2	S_Shore	5'UTR	ns	0.00032130025663642	0.121068894412981	4.03332185727735	ns	0.000197920343030056	0.178868187730748	4.14687352275607	hyper	4.06721054650182e-08	0.212918814284399	7.55614314239135	ns	0.0705796585695964	0.0918499198714172	1.97529833061383
cg06788504	chr6	32974517	HLA-DOA	N_Shore	3'UTR	hyper	3.23226112501754e-10	0.379928216857961	8.96314861626241	ns	0.205749925343973	-0.130282263517244	-1.28879554240724	ns	0.625637390387423	-0.0234274525259428	-0.49353963254466	ns	6.10147041699229e-05	-0.403355669383904	-5.88676734397988
cg06280568	chr1	200090461	NR5A2;NR5A2;NR5A2	OpenSea	Body	hyper	2.11841852141681e-08	0.418115451916216	7.39740168538594	ns	0.134749406700887	-0.190460524310468	-1.53029090597562	ns	0.342435427184238	-0.0728655534590328	-0.966437339087176	ns	0.000115348281780783	-0.490981005375249	-5.49686656979503
cg02086725	chr1	108123232	VAV3;VAV3	OpenSea	Body	hyper	7.46197768646346e-08	0.373264165511194	6.94602095965554	ns	0.06371067537663	-0.17317378090236	-1.91357816280578	ns	0.0737586419118781	-0.0681932343523366	-1.86065883717368	ns	0.000289271455153697	-0.44145739986353	-4.95545996343656
cg18936550	chr1	3368447		N_Shelf	Intergenic	hyper	6.51186089240403e-09	0.426000754792911	7.8277815202241	ns	0.0937423031640458	-0.195464552208998	-1.72185441693709	ns	0.196478406568472	-0.0756518399234913	-1.32451023338875	ns	4.83257400741324e-05	-0.501652594716403	-6.03286524934787
cg15029631	chr12	52078762	SCN8A	OpenSea	Body	ns	8.01201494369143e-05	0.300825820116284	4.52179321433802	ns	0.000216037877151566	-0.46771477080486	-4.11706368697219	ns	0.000648481726575963	-0.383107508897155	-3.85701863005162	hypo	4.19502752192621e-08	-0.683933329013439	-11.6393151681838
cg04006516	chr21	32007639	KRTAP20-2	OpenSea	1stExon	hyper	8.70966914466176e-08	0.410752224223337	6.89110241517113	ns	0.107070183500106	-0.198780202708676	-1.65310022499625	ns	0.294859190839928	-0.0832561396458622	-1.06834681097775	ns	2.11659612329062e-05	-0.494008363869199	-6.565859843896
cg27113665	chr4	83501779		OpenSea	Intergenic	hyper	3.81374091036371e-08	0.341152730476497	7.18568322976895	ns	0.117908240744158	-0.126636162482627	-1.60222988648762	ns	0.0697675899250862	-0.0306869570361124	-1.88865167357179	ns	0.00201775618238868	-0.37183968751261	-3.87752993227124
cg14962136	chr4	103245785	SLC39A8;SLC39A8;SLC39A8;SLC39A8	OpenSea	TSS1500	hyper	6.69554668223253e-10	0.404725108157408	8.6820239798357	ns	0.0781070813755352	-0.17512780878931	-1.81383479800543	ns	0.199707347563674	-0.0612988721200395	-1.31471140300845	ns	1.92205606853103e-07	-0.466023980277447	-10.1915215743085
cg07380504	chr10	84228439	NRG3;NRG3;NRG3	OpenSea	Body	hyper	3.15208735501395e-08	0.402830027140247	7.2541087957781	ns	0.941458452357785	-0.0407102322173961	-0.0739551857950602	ns	0.150944185169654	0.0725857129157984	1.47829797187803	ns	0.00148892402709104	-0.330244314224449	-4.0415631012178
cg12199646	chr10	65746792		OpenSea	Intergenic	hyper	7.14829299682633e-08	0.395776088105532	6.96129415865538	ns	0.209304331204043	-0.158909881959925	-1.27852814770015	ns	0.63855888407292	-0.047597857180244	-0.475088973015539	ns	2.64011607325026e-05	-0.443373945285776	-6.42068424295919
cg23788169	chr12	4627340	C12orf4;C12orf4	OpenSea	Body	ns	9.98731353487239e-08	0.415942723374936	6.84256743315074	ns	0.00127196422203346	-0.343436155462585	-3.49848747889828	ns	0.00121975374808466	-0.226452264513384	-3.61473341267572	hypo	9.42399075302165e-09	-0.642394987888321	-13.22404824355
cg26472133	chr7	156797104		Island	Intergenic	ns	0.804734574630534	-0.053839231839414	-0.249295177133511	hyper	2.64936650806823e-08	0.449389664086544	7.08446659808663	hyper	2.03811126268066e-09	0.434247380131709	8.81596473189312	ns	0.000219283136105976	0.488086611971123	5.1160990620629
cg01127610	chr12	86444892	MGAT4C	OpenSea	5'UTR	hyper	8.20781422084477e-09	0.424927054536099	7.7427101829922	ns	0.0135659328813832	-0.292485289002026	-2.59703131636425	ns	0.0105301464920444	-0.172974554913748	-2.74972279862208	ns	4.13853671995665e-06	-0.597901609449847	-7.70027721073161
cg05889395	chr1	231980899	DISC1;DISC1;DISC1;DISC1;DISC1;DISC1;DISC1;DISC1;DISC1;DISC1;DISC1;TSNAX-DISC1	OpenSea	Body	ns	0.0433722509211389	0.197822576731791	2.10398537367786	ns	1.26600045196508e-05	0.53148644497624	5.06172284613852	hyper	2.07877129595325e-08	0.587124044682057	7.83116201039089	ns	0.0140299964601985	0.389301467950265	2.85016830248488
cg00315837	chr11	59244789	OR4D10	OpenSea	TSS200	hyper	1.25020819007203e-08	0.426777856777843	7.5888418737185	ns	0.22552095084377	-0.150529486955699	-1.23328257505645	ns	0.593789512282896	-0.030498214736931	-0.539780688387064	ns	0.0011565716488845	-0.457276071514774	-4.17898643751505
cg06536632	chr16	50679649		OpenSea	Intergenic	hyper	2.13044741862584e-08	0.315014517384761	7.39535429761856	ns	0.179764703215223	-0.111502819083192	-1.36828414910736	ns	0.45576879289204	-0.0229049860687276	-0.75676523440776	ns	0.000536126587360881	-0.337919503453489	-4.60456411706459
cg23169059	chr6	167761204		N_Shelf	Intergenic	hyper	7.59865682530589e-08	0.362718277636155	6.93956835223916	ns	0.0584515645274881	-0.159190257766458	-1.95490101092352	ns	0.0659804224010234	-0.0571757421812894	-1.91652927723285	ns	0.000250631007000701	-0.419894019817444	-5.03835761377999
cg00591471	chr19	54135265	DPRX	OpenSea	TSS200	hyper	1.03035481887951e-10	0.387786937996367	9.41276141027043	ns	0.246452891979645	-0.120883726903832	-1.17832721849795	ns	0.774056446504378	-0.0118186505923542	-0.289978614766932	ns	0.000265863160283146	-0.399605588588721	-5.00418160883509
cg12497417	chr20	42426425		OpenSea	Intergenic	hyper	8.80833943976544e-08	0.349185358016463	6.88710507368696	ns	0.372176279092295	-0.104943324487655	-0.903757016014527	ns	0.910423104126834	-0.00673494254552431	0.113568783796373	ns	0.00307380696410025	-0.355920300561987	-3.65237282687619
cg11902170	chr10	92353230		OpenSea	Intergenic	hyper	2.24683403153474e-08	0.421670393855172	7.37612947606386	ns	0.00916729175395621	-0.279559745214998	-2.75531517957547	ns	0.00543176783745638	-0.160964946943231	-3.0238932774702	ns	5.09991193028823e-06	-0.582635340798404	-7.54855239623575
cg23240171	chr6	136346628	PDE7B	OpenSea	Body	hyper	7.46292600750606e-08	0.408561205858251	6.94597577859353	ns	0.00207167663843196	-0.314718259596583	-3.32164294483577	ns	0.000436346977517216	-0.199810420448949	-4.00744646801412	ns	3.78747473723572e-06	-0.608371626307201	-7.7652821000751
cg23196205	chr14	101359813	MEG8	OpenSea	TSS1500	hyper	8.20097699096208e-09	0.387132957897961	7.7430159114495	ns	0.195653192516845	-0.1289246864177	-1.31871470725732	ns	0.375324696674036	-0.020043542008898	-0.901499859011399	ns	0.00187383456348574	-0.407176499906859	-3.91734431945293
cg19883388	chr8	103909930		OpenSea	Intergenic	ns	9.93329383617469e-05	0.300609605394945	4.44682396441193	ns	5.95762829554349e-06	-0.513688522037067	-5.30829166340558	ns	9.84006230206843e-06	-0.429142070519739	-5.42583770036088	hypo	7.13875458963217e-08	-0.729751675914684	-11.115537920367
cg06253385	chr12	3586449		OpenSea	Intergenic	hyper	1.38055401787986e-08	0.388845807437241	7.55272419941612	ns	0.107177977610699	-0.154709566514335	-1.65257381316758	ns	0.175152809693938	-0.045346683172611	-1.39258062671789	ns	0.000361029261284206	-0.434192490609852	-4.82837923039323
cg21221598	chr12	130914318	RIMBP2	OpenSea	Body	hyper	1.26218513106279e-08	0.406455047830421	7.58536725784751	ns	0.728628462645138	-0.0711856810385624	-0.349683694847735	ns	0.154148301694572	0.0431298011637435	1.46634866131764	ns	0.00700161013954248	-0.363325246666678	-3.21664342686223
cg25422533	chr14	63595620		OpenSea	Intergenic	hyper	4.0158181791251e-08	0.406995232332014	7.1671730672939	ns	0.211178328879322	-0.152549114239217	-1.27316778110262	ns	0.576430316805867	-0.0380817051458384	-0.56548636688494	ns	0.00076518262425996	-0.445076937477852	-4.40618201138521
cg26958740	chr4	124845769	LINC01091	OpenSea	Body	hyper	6.60264890025065e-10	0.435923420296439	8.68738039241677	ns	0.500773331513024	0.0660958103139676	0.680180122360418	ns	0.000190287454164211	0.188699272272341	4.31987361513027	ns	0.0436643713340813	-0.247224148024098	-2.24202687094955
cg20166714	chr12	113592444	CCDC42B	Island	Body	ns	0.210766145418678	-0.130888469320589	-1.2772168859212	ns	1.05312537973991e-07	0.532849517803378	6.6272647406357	hyper	5.21489805666622e-10	0.496037135806963	9.42090539233392	ns	0.000347226416631696	0.626925605127552	4.85064593535519
cg11404544	chr1	50571816	ELAVL4;ELAVL4;ELAVL4	OpenSea	TSS200	ns	2.75603058257884e-06	0.296080470180078	5.68527430479991	ns	0.000617143632795407	0.37897954132762	3.75479632549102	hyper	1.17202069259929e-08	0.462252173565767	8.06920745702544	ns	0.172393426928342	0.166171703385689	1.44680604807538
cg08102481	chr5	177915412	COL23A1	OpenSea	Body	hyper	2.18422371330767e-08	0.359474642661997	7.38634241184349	ns	0.94349195420755	-0.0451542181964976	-0.0713817044518322	ns	0.0741969877192972	0.0559480250521892	1.85766468663912	ns	0.0118806309614733	-0.303526617609808	-2.93795405597328
cg02936493	chr7	73223935		OpenSea	Intergenic	ns	0.0103520003519198	0.198181373796478	2.72531125806141	ns	4.9881291817255e-06	0.56525151667571	5.36627176668894	hyper	8.0949962610395e-08	0.62099002805597	7.27810675285999	ns	0.0124636747597706	0.422808654259492	2.91267645616881
cg23723818	chr1	57015477	PPAP2B;PPAP2B	OpenSea	Body	hyper	8.438657698859e-09	0.418167159112448	7.73253699961439	ns	0.0338048047756681	-0.214168778828063	-2.20726411570238	ns	0.0108005164419692	-0.0965592653276874	-2.73901907759317	ns	0.0001418303928348	-0.514726424440135	-5.37305616045756
cg15399517	chr16	77624552		OpenSea	Intergenic	hyper	3.59636486208685e-08	0.420640636019065	7.20673892991419	ns	0.0421119844016089	-0.240402407849878	-2.10798779694608	ns	0.054858124761899	-0.122097228969516	-2.00734323512007	ns	4.49274281751347e-05	-0.542737864988581	-6.07894250804583
cg25304136	chr17	8663295	SPDYE4	OpenSea	TSS1500	hyper	5.84583969350189e-08	0.412787469987502	7.03293605741836	ns	0.0333948336427803	-0.253551634354741	-2.21270590909316	ns	0.0511870851733358	-0.137455158420756	-2.04089407657244	ns	1.49542711045235e-05	-0.550242628408258	-6.79791733105296
cg13165854	chr5	10192701		OpenSea	Intergenic	hyper	2.8541609383614e-10	0.43726818213314	9.0115723070367	ns	8.0025662803461e-05	0.480137990720064	4.452076482721	hyper	1.34684572610792e-08	0.60311966694501	8.01116837262835	ns	0.0203498559011907	0.16585148481187	2.6531070220334
cg17052410	chr11	24477391		OpenSea	Intergenic	hyper	2.6364902697724e-09	0.44467971937674	8.16323980027634	ns	0.155127172404776	-0.184464913694081	-1.45235418798665	ns	0.468202593630371	-0.0593987426193727	-0.735830826565873	ns	6.75416669077433e-06	-0.504078461996112	-7.34764381902545
cg25449466	chr20	55834002	BMP7	OpenSea	Body	hyper	5.24231862222568e-10	0.381861073795985	8.77603449768503	ns	0.102233627904484	-0.14716634555517	-1.67718323127284	ns	0.204875129201078	-0.0397679185500495	-1.29928007034665	ns	3.00456886433372e-05	-0.421628992346035	-6.33660548859568
cg23905620	chr7	68132965		OpenSea	Intergenic	hyper	7.97079754982804e-08	0.337879117228591	6.92257789904704	ns	0.238469419542701	-0.114085910748393	-1.19886594950031	ns	0.629755600714923	-0.0190574090278519	-0.487640754758838	ns	0.00200797782454222	-0.356936526256443	-3.88014137695261
cg09549055	chr2	60722585	BCL11A;BCL11A;BCL11A	OpenSea	Body	hyper	1.85248555635775e-09	0.416050190655154	8.29559676024506	ns	0.0485162455845357	-0.185766807473562	-2.04266027479701	ns	0.0667363961754392	-0.0687526913517995	-1.91085535471549	ns	2.26719067501704e-05	-0.484802882006953	-6.52051086677297
cg12453582	chr12	111824920		OpenSea	Intergenic	hyper	4.62403855783738e-08	0.369134175517055	7.116678234211	ns	0.784850420135525	-0.00624522778692183	-0.275064949457934	ns	0.32552146202287	0.0975737590772499	1.00147698182147	ns	0.000155414067745463	-0.271560416439805	-5.31867051973885
cg05492433	chr8	139784203	COL22A1	OpenSea	Body	ns	0.000679310639375829	0.238144520517366	3.76463155815888	ns	0.00152435110878411	0.309207870730541	3.43327776784751	hyper	4.73792162382747e-08	0.37618601712605	7.49414404844249	ns	0.23259252341421	0.138041496608684	1.25411275673471
cg10307469	chr15	81934753		OpenSea	Intergenic	ns	0.00207354729071737	0.270284245301909	3.35339869151709	ns	7.63389840931456e-05	0.484163653423393	4.46784197806237	hyper	7.67064972841853e-08	0.560181097414554	7.29971820177272	ns	0.0465251919699426	0.289896852112645	2.20723905578821
cg07621645	chr2	144503739	ARHGAP15	OpenSea	Body	hyper	3.39300539984654e-09	0.413111312455711	8.06912935185053	ns	0.837816906967332	0.0415106837968	0.206184553771413	ns	0.058509050330188	0.157698240424969	1.97588321346746	ns	0.00255496316741722	-0.255413072030742	-3.75100619564541
cg10213101	chr7	15750017		OpenSea	Intergenic	ns	6.51281362143804e-05	0.333608197753204	4.59388354802361	ns	0.00172479155617236	-0.318911712018209	-3.38849868857663	ns	0.00596784497476866	-0.22508440640012	-2.98548361247412	hypo	3.28467471013306e-08	-0.558692604153324	-11.8872035647847
cg19706803	chr1	3126033	PRDM16;PRDM16	OpenSea	Body	hyper	1.11591824395481e-10	0.304496380412406	9.38104706323145	ns	0.311553450656614	-0.0879107799601713	-1.02650140950144	ns	0.910181144080747	-0.00227117296918211	0.113876926148019	ns	0.000511704963910093	-0.306767553381588	-4.63076594990769
cg17391891	chr1	216637784		OpenSea	Intergenic	hyper	5.49934502702193e-09	0.431706690912653	7.89009624432213	ns	0.0348769582000339	-0.231809208362353	-2.19330588966811	ns	0.0715121635961085	-0.110391701543169	-1.87624927975195	ns	5.03071099502359e-07	-0.542098392455822	-9.35374107509178
cg25628701	chr5	178835943		OpenSea	Intergenic	ns	8.33925210002648e-07	0.365167068487878	6.09885226638522	ns	0.000365796778868737	-0.270529095768886	-3.93655333953391	ns	0.000425077189299393	-0.167825857756671	-4.0173477273319	hypo	2.86193555260058e-08	-0.532992926244549	-12.0287655629785
cg23776852	chr2	59662053		OpenSea	Intergenic	ns	1.2437364711373e-05	0.34258081290364	5.16616568629587	ns	0.0147751639974868	-0.316641478576026	-2.56190977272525	ns	0.0488968768681759	-0.220290624946878	-2.06291910625981	hypo	6.57638799909425e-08	-0.562871437850517	-11.1950693278686
cg06612119	chr12	56404209		S_Shelf	Intergenic	hyper	1.71022269611143e-08	0.422136336087517	7.47492290764453	ns	0.476719818589716	-0.102499501738396	-0.719158515165294	ns	0.638980925061612	0.0162263427862182	0.474489169487047	ns	0.00051614542019688	-0.405909993301299	-4.62590636710013
cg04660519	chr13	113035463	SPACA7	OpenSea	Body	hyper	5.32206296463527e-08	0.412501356978185	7.06643254130411	ns	0.490306360510253	-0.10086683447978	-0.697009554589201	ns	0.648113028380645	0.0151491721703345	0.461553103254506	ns	0.000591167917982565	-0.397352184807851	-4.54979565902426
cg23357526	chr5	177790659	COL23A1	OpenSea	Body	hyper	3.43873120530507e-08	0.27694228413437	7.22283113358372	ns	0.341119566976269	-0.0781328845419765	-0.964818452600378	ns	0.920902673059611	-0.000242867129184976	0.100233089722088	ns	0.00989969184991873	-0.277185151263555	-3.034122726905
cg07349793	chr12	38950121		OpenSea	Intergenic	hyper	3.66026415888366e-08	0.409531465839135	7.20041843157605	ns	0.0850470047577889	-0.218743583284472	-1.77125386295147	ns	0.253107994023409	-0.103562858517215	-1.16786946054026	ns	6.66184588018249e-06	-0.51309432435635	-7.35740342966058
cg13694655	chr8	64616010		OpenSea	Intergenic	hyper	8.50857956027871e-08	0.395272399860644	6.89939282356358	ns	0.131190141498454	-0.194674618321979	-1.54486099479517	ns	0.341406891068598	-0.0835042558611728	-0.968534070744072	ns	0.000141608147400515	-0.478776655721817	-5.37399080691389
cg22135844	chr8	40049458		OpenSea	Intergenic	hyper	4.65681825110457e-08	0.405805898986638	7.11415146684952	ns	0.0275937763917545	-0.238216445179293	-2.2968947983591	ns	0.0329308320421153	-0.1240835360893	-2.24866445792655	ns	1.83245495161999e-05	-0.529889435075939	-6.66156993812819
cg14264641	chr5	149701655		OpenSea	Intergenic	hyper	3.52086093121778e-09	0.399692840433235	8.05536439292342	ns	0.157050935459068	-0.15565240227228	-1.44542615155153	ns	0.438562658544835	-0.0432387909004328	-0.786303750202977	ns	4.44325815234419e-05	-0.442931631333668	-6.08595770309052
cg25565015	chr10	92904640		OpenSea	Intergenic	hyper	5.74230653843549e-08	0.390640288168351	7.03930945337076	ns	0.402590901154268	-0.116600960432614	-0.847074323515871	ns	0.827744631684213	-0.00673337938526497	0.219724712409321	ns	0.000843722623050084	-0.397373667553616	-4.35215097842481
cg06142324	chr11	124805538	HEPACAM	OpenSea	Body	hyper	7.17551177875498e-08	0.345698898821173	6.95994225950416	ns	0.594159787709018	-0.0783543761622045	-0.537637431879478	ns	0.297602639513838	0.0188734391312503	1.06217058813422	ns	0.0119635996545665	-0.326825459689922	-2.93428284071547
cg13011747	chr2	15651347	NBAS;NBAS;NBAS;NBAS	OpenSea	Body	ns	0.000205006747265966	0.264280838559944	4.19253628174627	ns	6.30221989461696e-05	0.484663584502885	4.53180597950424	hyper	1.80396728119219e-08	0.55899257034787	7.8897769057003	ns	0.0606319283387411	0.294711731787926	2.06062363837746
cg12033779	chr8	810796		OpenSea	Intergenic	hyper	2.61839251182758e-12	0.453733854547302	10.9339847248808	ns	0.0454900766480086	-0.196192358790255	-2.07251988788986	ns	0.0349918342822126	-0.0685797121988267	-2.22062622850143	ns	6.68795613871234e-07	-0.522313566746129	-9.11635398060085
cg27662481	chr2	6110280	LOC150622	OpenSea	Body	hyper	6.66203868863079e-09	0.415026831608266	7.81938740717688	ns	0.133286284313956	-0.160767605776756	-1.53624225816556	ns	0.122423943044118	-0.0440413093869313	-1.5948792590173	ns	0.0012174176637486	-0.459068140995197	-4.15100542918611
cg21171639	chr9	7478307		OpenSea	Intergenic	hyper	1.69008324777722e-10	0.445881460405175	9.21686295881853	ns	0.0132221696741841	-0.290759824041859	-2.60754199743652	ns	0.00268190540371677	-0.165355663302903	-3.3069458284248	ns	3.12498732066303e-06	-0.611237123708079	-7.90756680994436
cg05432512	chr19	43886891		OpenSea	Intergenic	hyper	1.50030522682866e-10	0.457974361637467	9.26383121768194	ns	0.208831850563062	-0.158276462139152	-1.27988534129184	ns	0.681148768364694	-0.0294711729286141	-0.415393967587214	ns	7.24450364250563e-06	-0.487445534566081	-7.29807694423907
cg11556920	chr10	69865822	MYPN;MYPN	OpenSea	TSS200	hyper	7.14895234199602e-11	0.439917001654574	9.55875216226668	ns	0.176485913185425	-0.159581199197047	-1.37893158882719	ns	0.565886532883087	-0.0358545424816987	-0.581287659243642	ns	1.43457811230628e-06	-0.475771544136272	-8.50241422543957
cg10157234	chr6	91988964		OpenSea	Intergenic	hyper	4.81306171575117e-08	0.40334898134447	7.10235019337982	ns	0.165882440632083	-0.170434643475991	-1.41445441878991	ns	0.369333923574697	-0.0569927424728587	-0.913039340392977	ns	0.000895978492980093	-0.460341723817329	-4.31901391487017
cg04411850	chr6	55690850	BMP5	OpenSea	Body	hyper	8.36284025462424e-10	0.444352514432008	8.59696851519326	ns	0.0149403890794748	-0.254311482016594	-2.55731768614047	ns	0.00718411621974295	-0.129337337332592	-2.90926486224731	ns	1.92138103512739e-06	-0.573689851764599	-8.27558615022578
cg21876806	chr14	101489555	MIR299;MIR411	OpenSea	TSS200	hyper	3.41368301038807e-10	0.353891995950195	8.9419295339781	ns	0.112476594785335	-0.126776913079289	-1.62722056108343	ns	0.116507398177436	-0.0272447892182962	-1.62181952760268	ns	0.000234413107541865	-0.381136785168491	-5.07721949474751
cg18020239	chr16	7382336	RBFOX1;RBFOX1;RBFOX1;RBFOX1;RBFOX1;RBFOX1;RBFOX1	OpenSea	TSS1500	hyper	2.29336640838569e-08	0.393991627602486	7.36872445842302	ns	0.148436232487496	-0.159884852595306	-1.47699322701989	ns	0.405484706675926	-0.0490747073321067	-0.845146319470641	ns	8.78114854098267e-05	-0.443066334934593	-5.66227153352349
cg17966488	chr8	704148		OpenSea	Intergenic	hyper	6.4713754138213e-09	0.40452668022373	7.83007811642612	ns	0.976548960740597	-0.038004038964686	-0.029602264361042	ns	0.0663073316707145	0.0757690898482382	1.91406877125879	ns	0.0046531784746125	-0.328757590375492	-3.432354818922
cg04099189	chr11	76755154		N_Shore	Intergenic	hyper	4.52038295619888e-09	0.255959424525037	7.96259774083723	ns	0.143012940565984	-0.0884242631376967	-1.49762138306679	ns	0.262464524911902	-0.0164356749900301	-1.14458576583294	ns	0.000467852393653625	-0.272395099515067	-4.68125683150285
cg24477484	chr20	8564675	PLCB1;PLCB1	OpenSea	Body	ns	0.000141856266589592	0.302230422149684	4.32209962468873	ns	1.65213654623464e-05	0.538147997950386	4.97438000529988	hyper	8.60718736123541e-10	0.623150304179985	9.19603337095966	ns	0.0433837785490095	0.3209198820303	2.24555413196768
cg15623111	chr20	60470166	CDH4	Island	Body	ns	6.57543291661913e-05	0.208696860673418	4.59055713740485	ns	0.000500540187687422	0.252412712815864	3.82789602350089	hyper	4.30486841677855e-13	0.311108704880263	12.9767668007021	ns	0.212753836459034	0.102411844206845	1.31258425271645
cg22626548	chr5	2253129		OpenSea	Intergenic	ns	0.000252049421544499	0.233247147792001	4.11950198427809	ns	2.43175412547966e-05	0.508222763210007	4.84722871665004	hyper	9.30322930344984e-10	0.573823523526508	9.16139905412988	ns	0.0311373056847144	0.340576375734507	2.42555139570315
cg02077630	chr3	182361724		OpenSea	Intergenic	hyper	4.58513996668556e-09	0.432223839531979	7.95732914453021	ns	0.198045789763061	-0.15481433553347	-1.31152041890058	ns	0.414786427170801	-0.0332513806651012	-0.828307078144813	ns	0.00132297923907283	-0.46547522019708	-4.10572023179206
cg20077007	chr8	713183		OpenSea	Intergenic	hyper	3.74466102732441e-08	0.344966749690851	7.19223973466585	ns	0.116113023576774	-0.127268106284	-1.61038323209088	ns	0.0713477867967986	-0.0302462079334486	-1.87740660462815	ns	0.00191362975889218	-0.375212957624299	-3.90602976032485
cg11694746	chr12	79848488		OpenSea	Intergenic	hyper	7.69939027389038e-08	0.414809397627781	6.93488750292564	ns	0.00863762653183032	0.307476053387251	2.77896004921638	ns	4.21841734942667e-05	0.424141196470064	4.882272240593	ns	0.565505481843292	0.009331798842283	0.590195581527879
cg17239783	chr11	124148185		OpenSea	Intergenic	hyper	4.01142366518596e-09	0.409463965167208	8.0068923132879	ns	0.145412534784682	-0.158545180260379	-1.48841856360598	ns	0.315423584500943	-0.0433834400571017	-1.02299508346213	ns	0.00026605434502348	-0.45284740522431	-5.00376577506414
cg17672495	chr2	60618847		OpenSea	Intergenic	hyper	4.94509421770088e-11	0.462100197520855	9.70710450310456	ns	0.0648725567453242	-0.224786705751677	-1.90484739260027	ns	0.110267057605169	-0.0948210251989365	-1.65149381240588	ns	2.37987997113604e-06	-0.556921222719791	-8.11221067271575
cg21452013	chr3	31269300		OpenSea	Intergenic	hyper	5.47907237179034e-11	0.411888217265066	9.66571453348575	ns	0.112906005071336	-0.150147563222457	-1.62520924731762	ns	0.127541071471917	-0.034304002116657	-1.57243266606153	ns	0.000102807147096356	-0.446192219381723	-5.56638131343288
cg02287020	chr4	182568172		OpenSea	Intergenic	hyper	2.70530420649028e-09	0.439265971019774	8.15360882903405	ns	0.024274619053849	-0.244775103530356	-2.35252802021889	ns	0.0318485694666293	-0.121231549181044	-2.26402906359299	ns	4.15185376983096e-06	-0.560497520200818	-7.69792822072333
cg09805403	chr16	12010698	GSPT1;GSPT1;GSPT1	S_Shore	TSS200	ns	0.000782905820232229	0.252373742712726	3.71312325382758	ns	2.03355540948939e-06	0.561481646997418	5.65882748845377	hyper	6.67460470821761e-08	0.632461762135372	7.3556521740705	ns	0.00310620621494189	0.380088019422647	3.6467898904619
cg12255501	chr8	2421548		S_Shelf	Intergenic	hyper	2.15609686922397e-08	0.420025766266424	7.39102749925225	ns	0.0276391676654604	-0.249688857123363	-2.29617668030654	ns	0.0405691764213577	-0.131556610360931	-2.15160410786408	ns	7.47767512093103e-06	-0.551582376627355	-7.27574329099471
cg19020104	chr11	89442296	TRIM77;TRIM77	OpenSea	TSS1500	hyper	3.9455446297618e-09	0.432860715206564	8.01303982174212	ns	0.0456468710888975	-0.249938499689978	-2.07093057930241	ns	0.0918434776253147	-0.128196423538132	-1.74816311781069	ns	1.20034697411534e-06	-0.561057138744696	-8.64299844932779
cg15122111	chr3	130569453	ATP2C1;ATP2C1;ATP2C1;ATP2C1;ATP2C1;ATP2C1	OpenSea	5'UTR	ns	0.0277224346642362	0.0968134979923179	2.30690835185129	ns	0.000431970626437336	-0.275403860222703	-3.8790586653136	ns	0.00413705431501581	-0.248175063912363	-3.13407760870368	hypo	4.14059206112031e-09	-0.344988561904681	-14.1745866714874
cg15772706	chr20	51698322	TSHZ2	OpenSea	Body	hyper	7.55130953606249e-08	0.411595951156287	6.94179021583577	ns	0.00721204858054244	0.337095233874128	2.85004300911516	ns	6.10783022249634e-06	0.452856595136834	5.60488953440961	ns	0.524303803388166	0.0412606439805469	0.654926640162096
cg02786062	chr19	35326964		N_Shelf	Intergenic	hyper	3.64708940363002e-08	0.411531964694143	7.20171239038293	ns	0.360500605634643	-0.120462316617012	-0.926305944237067	ns	0.932130381927521	-0.0047189515467847	0.0859657700857595	ns	6.24947077724167e-05	-0.416250916240927	-5.87185404674983
cg17007389	chr7	55874624	SEPT14	OpenSea	Body	hyper	1.55597831591081e-08	0.418667595845457	7.50923299540713	ns	0.705329790976823	-0.0740004000139128	-0.381175529727677	ns	0.32805544967452	0.0437498613176219	0.996149526463509	ns	0.000223788159541456	-0.374917734527835	-5.10423609993897
cg09441030	chr6	32189084	NOTCH4	OpenSea	Body	hyper	1.65833639913708e-08	0.399497904784541	7.48610103446555	ns	0.386326886785569	-0.122109447080876	-0.877032336231205	ns	0.845886679489446	-0.00975066136022373	0.196253964365755	ns	0.000116624834745051	-0.409248566144765	-5.49024078073845
cg11002741	chr16	24657668		OpenSea	Intergenic	hyper	4.78492441591624e-11	0.461358494056232	9.72041419061269	ns	0.249636666868601	0.163587986319333	1.17027214134507	ns	0.000190117131641829	0.293345062772648	4.32020924660942	ns	0.00898098615085139	-0.168013431283584	-3.08544387541999
cg03627489	chr16	51341199		OpenSea	Intergenic	hyper	3.61696984001670e-09	0.431826411474923	8.04534794258149	ns	0.848195388281591	0.0282700006374523	0.19281508918089	ns	0.0427511290520799	0.149721178864774	2.1269010110252	ns	0.00162990431272959	-0.282105232610149	-3.99259443067857
cg11619277	chr16	55786470		OpenSea	Intergenic	hyper	2.28146465118839e-11	0.431505261344173	10.0223275801031	ns	0.369812594124002	-0.118971660265899	-0.90828445626293	ns	0.710813962164102	0.00238919448714936	0.374710665570894	ns	2.81108892952677e-05	-0.429116066857024	-6.37980610896784
cg10037749	chr8	64599706		OpenSea	Intergenic	hyper	2.35480529465292e-09	0.443237684184264	8.20552560951024	ns	0.996139123042959	-0.0137641802397555	-0.00487287609303504	ns	0.102730016789218	0.110896418437069	1.68926439655235	ns	0.000136343776015602	-0.332341265747195	-5.39659175673217
cg20674248	chr1	157738450	FCRL2	OpenSea	Body	hyper	3.49662800883934e-09	0.402394687789047	8.05793384878267	ns	0.161668426092195	-0.155889354416982	-1.42906658395631	ns	0.449834328962003	-0.0427158484763129	-0.766876350131487	ns	6.73946873455544e-05	-0.44511053626536	-5.82501030774219
cg06712674	chr1	88231424		OpenSea	Intergenic	hyper	9.11453382555065e-09	0.415301803656314	7.70430128103835	ns	0.0756766936151435	-0.208506730983941	-1.82950683497288	ns	0.138523747623912	-0.0917030987056023	-1.52664673450554	ns	0.000179658855404038	-0.507004902361916	-5.23296417138321
cg19191858	chr12	7986646	SLC2A14;SLC2A14;SLC2A14;SLC2A14;SLC2A14;SLC2A14	OpenSea	5'UTR	hyper	3.80514960702981e-10	0.408400942175237	8.89981389862258	ns	0.280875260740732	-0.121182501453711	-1.09492258127649	ns	0.915414795122982	-0.00631973646692552	-0.107214185532922	ns	0.000228139896896937	-0.414720678642162	-5.09301173061354
cg02335254	chr15	94624457	LINC01581	OpenSea	Body	ns	9.9432723458619e-05	0.271952853886887	4.44647333397413	ns	9.77118830243398e-05	0.48681738415453	4.38519940887082	hyper	4.83742396703448e-09	0.563304124310217	8.44304425622457	ns	0.0613559169986303	0.29135127042333	2.05399159007097
cg09003509	chr12	130502003		OpenSea	Intergenic	ns	2.59097103655633e-05	0.326502194650974	4.91310787734022	ns	2.24401940858435e-05	0.523706774320732	4.87369267478869	hyper	1.20124944803493e-08	0.615535516566319	8.05891129329988	ns	0.0284403117569887	0.289033321915345	2.47428310194191
cg06060803	chr11	117818408		OpenSea	Intergenic	ns	2.86190452620611e-06	0.371688865047439	5.67227073144605	ns	0.0424213874984746	-0.238659789605112	-2.10463699754656	ns	0.137758218946239	-0.134122296310519	-1.52974015033863	hypo	6.12018646199709e-08	-0.505811161357959	-11.2651413507719
cg22352723	chr6	92103818		OpenSea	Intergenic	hyper	1.91522907821729e-08	0.411278712840683	7.43388997006014	ns	0.0657041255607376	-0.205259002544775	-1.89868089576582	ns	0.128010851066887	-0.0895868645583325	-1.57040930294074	ns	2.86132006866737e-05	-0.500865577399015	-6.36829491130274
cg23162201	chr11	8280741	LMO1	N_Shelf	Body	ns	0.000470574842360816	0.241539207053492	3.89697498987856	ns	1.18104229870842e-07	0.652091810752697	6.58950871148862	hyper	8.1357373207633e-11	0.720024712736491	10.2817550864987	ns	0.00287679323802618	0.478485505682999	3.68766941227623
cg15764067	chr13	28374053		S_Shelf	Intergenic	hyper	2.00521328690554e-09	0.436827215335582	8.26581393016989	ns	0.368226565594175	-0.123452102059362	-0.911332876726994	ns	0.830488002535425	-0.000594447746229965	0.21616783336675	ns	0.000136599800587464	-0.437421663081812	-5.39547155866977
cg15545269	chr3	2942503	CNTN4;CNTN4	OpenSea	Body	hyper	1.23007939187219e-08	0.409027792956993	7.59475825562892	ns	0.427922221351246	-0.109277677070788	-0.80188043231915	ns	0.722052876298632	0.00576138969836637	0.359466721322872	ns	0.000841184478261814	-0.403266403258627	-4.35381418008507
cg20059480	chr15	56567387		OpenSea	Intergenic	hyper	4.87478972019521e-08	0.399445237512343	7.09779441891774	ns	0.293545656846521	-0.139768797885169	-1.06606079630471	ns	0.879718288866824	-0.0274248248348224	-0.15277214061904	ns	0.000252111777169438	-0.426870062347165	-5.03494122499041
cg14603420	chr8	1359730		OpenSea	Intergenic	ns	0.00128152857559345	0.178582401189629	3.53259697739599	ns	9.29142889200754e-05	0.342290498558427	4.40208210852116	hyper	2.41134581956641e-10	0.39251679889301	9.77299457889931	ns	0.0767673082571183	0.213934397703381	1.92765734018464
cg13232708	chr21	18891808	CXADR;CXADR;CXADR;CXADR;CXADR	OpenSea	Body	hyper	6.71076258554249e-08	0.387071228785999	6.98377090672869	ns	0.0604730672359208	-0.185597258959566	-1.93865141446197	ns	0.0879606615018339	-0.0767334758635043	-1.77060704957777	ns	0.000287711229343882	-0.463804704649503	-4.9585770534017
cg25837979	chr11	79114133	MIR708;ODZ4	OpenSea	TSS1500	ns	2.12783741366435e-07	0.396800484904923	6.57573305263653	ns	0.0150276321590234	-0.30750353820176	-2.55491172343405	ns	0.0353070017782522	-0.19590340182225	-2.21647069625767	hypo	5.07963721691819e-08	-0.592703886727173	-11.4484780910629
cg16627180	chr3	108247752	MYH15	OpenSea	Body	hyper	1.41645600776402e-10	0.443618441174495	9.28655028340046	ns	0.434806183756673	0.120528515281815	0.789882831950913	ns	0.00134626286658303	0.245296201862142	3.57656458473482	ns	0.0125314438302923	-0.198322239312354	-2.90981475309642
cg27629458	chr5	89026365		OpenSea	Intergenic	hyper	6.56628754844964e-08	0.31048876964366	6.99152004623359	ns	0.120640342267827	-0.12070722902619	-1.59001413125652	ns	0.106680676274814	-0.0333822625639111	-1.66918745680132	ns	0.00191140522358244	-0.343871032207571	-3.90665584253382
cg08297164	chr10	11240186	CELF2;CELF2;CELF2;CELF2	OpenSea	Body	hyper	6.08974853337193e-08	0.396316061862872	7.01836217751569	ns	0.13905403784214	-0.174279157478784	-1.51307814255833	ns	0.375272506360407	-0.0628152650798515	-0.901599866310659	ns	9.81983522411771e-05	-0.459131326942723	-5.59419595317866
cg05499376	chr5	177730633	COL23A1	S_Shore	Body	hyper	9.51922613615795e-12	0.316829623219794	10.3850323766752	ns	0.225526590165861	-0.0995858318172563	-1.23326727074221	ns	0.766244280698726	-0.0104775002866893	-0.300317095165881	ns	6.16277819649781e-06	-0.327307123506483	-7.41278144771375
cg03885090	chr11	114421926	NXPE1	OpenSea	5'UTR	hyper	2.74301061647018e-11	0.406130769638418	9.94677063953349	ns	0.0605621903936174	-0.167614930231025	-1.93794587562779	ns	0.0706009476002242	-0.05339065127022	-1.88269411389318	ns	3.4095121343547e-06	-0.459521420908638	-7.84286172568269
cg08218036	chr11	104418973		OpenSea	Intergenic	hyper	1.24349965055056e-08	0.395943766026968	7.59080287662956	ns	0.580937387624568	-0.0913064899730152	-0.557091632528471	ns	0.445339105682024	0.0200526942220697	0.774588559349583	ns	0.000532433262166895	-0.375891071804899	-4.60844604495746
cg06258011	chr11	134299652		OpenSea	Intergenic	hyper	1.61692548216048e-09	0.398266223035721	8.34682373451434	ns	0.204275164902728	-0.140325943350873	-1.29309502497946	ns	0.618859821032726	-0.0283135681220763	-0.503286441273943	ns	7.82172952074207e-05	-0.426579791157797	-5.7331447474418
cg24453580	chr12	49691064	PRPH	Island	Body	ns	0.154198733306811	-0.12059546138828	-1.45961210001417	hypo	3.33056670313003e-08	-0.656747399539408	-7.00828129024194	hypo	2.07581696816493e-11	-0.690664873054861	-10.9439746980467	ns	0.00181298783148718	-0.570069411666581	-3.93513005764322
cg14070513	chr12	3703107	PRMT8;PRMT8	OpenSea	3'UTR	hyper	8.4088766677507e-08	0.36230652313096	6.90357714946975	ns	0.260341611592089	-0.114731796244585	-1.14372404986038	ns	0.558569662338037	-0.0128330866140028	-0.592340785190247	ns	0.00665939689109361	-0.375139609744963	-3.2430630879723
cg22790013	chr12	30939463		OpenSea	Intergenic	hyper	1.32510606877271e-09	0.417715658527226	8.4220193679233	ns	0.294133830117523	-0.124255188928195	-1.06474242150628	ns	0.927999822386148	-0.0067726599674125	-0.091212302445911	ns	0.00164195884665312	-0.424488318494639	-3.98861142100519
cg00930832	chr11	99644562	CNTN5;CNTN5;CNTN5;CNTN5	OpenSea	Body	ns	1.38694798319262e-06	0.381905828336938	5.92251946833456	ns	7.59734475593872e-05	0.453668084083122	4.46944578849326	hyper	7.11272621900079e-10	0.561079098302886	9.28127080525902	ns	0.0681023897448977	0.179173269965947	1.99545502261469
cg01351702	chr11	134179874	GLB1L3	OpenSea	Body	ns	8.37433436436452e-07	0.358252210460208	6.09739471347814	ns	0.055112588937094	-0.199391859977806	-1.98283916896422	ns	0.175041863723733	-0.0986334257858723	-1.39295135369815	hypo	7.54092625244543e-08	-0.45688563624608	-11.0626766403159
cg07186630	chr20	6974378		OpenSea	Intergenic	ns	1.54109840720243e-07	0.347405533860269	6.68927247165626	ns	4.48266210391633e-07	0.594946835178374	6.15210261714156	hyper	8.02868120178658e-10	0.692654641576575	9.22708116410914	ns	0.00163202062396023	0.345249107716306	3.9918929809626
cg13657149	chr14	56766873	PELI2	OpenSea	3'UTR	hyper	1.52643933148495e-09	0.428795094515849	8.36855307936845	ns	0.508682415121974	-0.0931448900274111	-0.667592102463802	ns	0.483507136601756	0.0274537303051715	0.71050436057783	ns	0.000767712145297737	-0.401341364210678	-4.40435390786671
cg17968869	chr11	14155476	SPON1	OpenSea	Body	hyper	3.52064584653317e-08	0.381681606550976	7.21437760030652	ns	0.0909531597201169	-0.178358824859293	-1.73726528050353	ns	0.282103535141449	-0.0710108730168313	-1.09761165622579	ns	1.00255709125504e-07	-0.452692479567807	-10.7913192353395
cg21502551	chr13	97153748	HS6ST3	OpenSea	Body	hyper	1.20589293409682e-08	0.428097318417292	7.60199869906545	ns	0.0138983917902757	-0.26846651727895	-2.58709696684177	ns	0.0133191587972895	-0.148064146474087	-2.6498626482962	ns	2.38673103820405e-06	-0.576161464891379	-8.11003180276729
cg13751231	chr13	103058039		OpenSea	Intergenic	hyper	1.79890360396513e-08	0.417979327027559	7.45659182969215	ns	0.0312011283888002	-0.242609944229523	-2.24287885369884	ns	0.0392281481637408	-0.125053258503023	-2.16738339542004	ns	1.15196908696572e-05	-0.543032585530582	-6.9754364865472
cg19510180	chr4	69111580	TMPRSS11B	OpenSea	TSS200	hyper	7.21241916927601e-08	0.364963198103276	6.95811741708161	ns	0.755689679226932	-0.0671170415647334	-0.313544702566354	ns	0.232041048517984	0.0355288579018129	1.22272172356496	ns	0.00569674833536651	-0.329434340201463	-3.32543340781922
cg23652065	chr5	111092139	NREP;NREP;NREP;NREP;NREP;NREP;NREP;NREP;NREP;NREP;NREP	N_Shore	TSS200	ns	0.00754321743996859	0.174886694727775	2.8534038584871	ns	5.06668053740623e-06	0.40372378650814	5.36117245951076	hyper	1.68753357619878e-09	0.452910669400326	8.8984745015489	ns	0.0128606086717138	0.278023974672551	2.89612960284337
cg15976080	chr15	47809041	SEMA6D	OpenSea	5'UTR	hyper	1.28506961202751e-08	0.417618668168634	7.57882037860933	ns	0.226623300560817	-0.152588690100498	-1.23029635218535	ns	0.661530064653816	-0.0351334396780699	-0.442689635897398	ns	0.000399890728426632	-0.452752107846704	-4.77015951109472
cg23578733	chr14	96316169		OpenSea	Intergenic	hyper	1.54042499505137e-08	0.417354240146164	7.5128825548561	ns	0.206820798245599	-0.163265349241606	-1.2856881500763	ns	0.614985795075261	-0.0458844692004975	-0.508879755688505	ns	0.000133655396266991	-0.463238709346662	-5.40848948027614
cg20699718	chr3	139415184		OpenSea	Intergenic	hyper	6.94421135213002e-11	0.359324301145283	9.57040593933749	ns	0.14390437841866	-0.128418731540038	-1.49418827599529	ns	0.383620342164196	-0.0273587718429273	-0.885717377783581	ns	1.16615543891306e-05	-0.38668307298821	-6.96704660670003
cg16640147	chr2	14730963		OpenSea	Intergenic	hyper	1.89725303018232e-08	0.389955136786407	7.43730521433422	ns	0.261288630010172	-0.12679245255596	-1.14141374243161	ns	0.713871815861572	-0.0171175703347834	-0.370554381601374	ns	0.00225293285483645	-0.407072707121191	-3.81834972383798
cg22897250	chr2	20374094		OpenSea	Intergenic	hyper	1.46396952293216e-09	0.426228378978953	8.38433397983739	ns	0.0766641623174617	-0.180549642367245	-1.82308841733526	ns	0.0710127854167396	-0.0606729107794141	-1.87977240689083	ns	0.00013604266766868	-0.486901289758367	-5.39791204121677
cg14339124	chr14	92813535	SLC24A4;SLC24A4;SLC24A4	OpenSea	Body	hyper	2.43988198791184e-10	0.38616901846326	9.07278767554783	ns	0.144547895506251	-0.135231880422217	-1.49172051106918	ns	0.269737216169699	-0.0266218439794254	-1.12690288707032	ns	0.000190812424176047	-0.412790862442686	-5.19753027002101
cg01417084	chrX	16142009	GRPR;GRPR	OpenSea	5'UTR	hyper	6.85884828114921e-08	0.412597771487786	6.97600147113915	ns	0.181768573475693	-0.155806451972576	-1.36185073345467	ns	0.425251197099611	-0.0397633287416364	-0.809641814543553	ns	0.00152503593050096	-0.452361100229422	-4.02857929991973
cg13861752	chr20	60112628	CDH4;CDH4	OpenSea	Body	hyper	6.9714820131627e-08	0.400285331573435	6.97020493386006	ns	0.0516596947618771	-0.213594062774942	-2.01332237578946	ns	0.0978999328012322	-0.101013813269913	-1.71471177160322	ns	4.83476729166784e-05	-0.501299144843348	-6.03257909591035
cg14219555	chr12	7655408	CD163;CD163	OpenSea	Body	ns	5.41046499307488e-07	0.306665899334314	6.24930553981921	ns	0.013638269303811	-0.303598360468008	-2.59485087482214	ns	0.0370753936765076	-0.217348576280232	-2.19375584430337	hypo	4.55965439280812e-08	-0.524014475614546	-11.5558614056333
cg24899558	chr5	103329070		OpenSea	Intergenic	hyper	5.91108346717998e-08	0.397197306987627	7.02897817131005	ns	0.188993172011253	-0.156791459690359	-1.33910146903859	ns	0.434767574502928	-0.0450797171000892	-0.792912743965407	ns	0.00180987203945806	-0.442277024087716	-3.93605723783976
cg24150163	chr7	49269660		OpenSea	Intergenic	ns	7.82344981320912e-07	0.396236003945334	6.12102539668968	ns	0.0166491345595067	-0.281196576153698	-2.51237890224342	ns	0.0478871030082813	-0.169755200044072	-2.0729218390687	hypo	1.09116591834443e-08	-0.565991203989406	-13.060662604184
cg11914761	chr11	110660582		OpenSea	Intergenic	hyper	2.36020729148471e-10	0.414250338009593	9.08577143957077	ns	0.0791705411055464	-0.17635124719588	-1.80710711711237	ns	0.187953440501092	-0.0598433396306819	-1.35099439789028	ns	3.50861423865846e-07	-0.474093677640275	-9.6609233996885
cg13538571	chr13	102108074	ITGBL1	S_Shore	Body	ns	3.81698083794634e-06	0.354818724657992	5.57298370332638	ns	0.00213207607424485	0.393620326609748	3.31110989977033	hyper	1.16668615359155e-08	0.493413092919808	8.07111492556691	ns	0.363111550282218	0.138594368261817	0.943647784720637
cg09826467	chr20	45062026		OpenSea	Intergenic	hyper	6.98564017285733e-08	0.397818752148075	6.96948302131503	ns	0.987771986005265	-0.0350129012931649	0.0154337439543256	ns	0.159675081144141	0.0768736227484812	1.44619765996264	ns	0.000246211006176587	-0.320945129399594	-5.04868224972737
cg14903810	chr12	89388334		OpenSea	Intergenic	hyper	4.07166116660499e-08	0.394777685401008	7.16222421291938	ns	0.0515395703141993	-0.204819363438571	-2.01441447379182	ns	0.113071681347239	-0.0937881394195372	-1.63798870323298	ns	5.2851037226992e-06	-0.488565824820545	-7.52284532069193
cg14100304	chrX	132263506		OpenSea	Intergenic	hyper	6.53723818787204e-08	0.38791771669829	6.99309898644905	ns	0.432375598413047	-0.0999373257398231	-0.794105744008111	ns	0.669062526015179	0.00916453208157086	0.43217058617593	ns	0.00816844165166685	-0.378753184616719	-3.13541066942951
cg05629723	chr4	46083798	GABRG1	OpenSea	Body	hyper	4.66419882867675e-08	0.408877250392936	7.1135850332421	ns	0.0874612259643211	-0.204239481965022	-1.75712791903963	ns	0.17219486972519	-0.0892427552920085	-1.402528643871	ns	0.00016241707793998	-0.498120005684945	-5.29254923813758
cg12903400	chr14	101407188	SNORD113-7	OpenSea	TSS1500	hyper	3.71824014092611e-08	0.377239106117745	7.19477985814137	ns	0.0668813985214273	-0.177706888095924	-1.89006449038081	ns	0.0837825012732484	-0.0716083895003086	-1.79572142558842	ns	0.000201857404485514	-0.448847495618053	-5.16451787816106
cg00220673	chr2	11735535	GREB1	S_Shelf	Body	hyper	9.37171757501286e-09	0.363677296152322	7.69411217060167	ns	0.301123723019113	-0.117443467106921	-1.0492137422338	ns	0.932556251063199	-0.0151592275640803	-0.0854249839142298	ns	0.000253156981637264	-0.378836523716403	-5.0325423684004
cg18411237	chr11	70653173	SHANK2	OpenSea	Body	hyper	2.52098614170054e-09	0.175960546618476	8.17999526997008	ns	0.353210510301828	-0.0524304066609173	-0.940628015120819	ns	0.867505323056706	-0.00294150292447082	0.168429825352287	ns	0.000423087228370281	-0.178902049542947	-4.73815532302227
cg03727213	chr5	177740217	COL23A1	OpenSea	Body	hyper	3.44472037570941e-09	0.283914704493108	8.06349919063591	ns	0.40370658527716	-0.0811406759171741	-0.845047353814008	ns	0.74378329590843	-0.00128966527848762	0.330231789618305	ns	0.000469106454965426	-0.285204369771595	-4.67974563650405
cg23319601	chr14	70316638		N_Shore	Intergenic	hyper	2.77324550913501e-08	0.254222419293536	7.30019202157014	ns	0.0844173454169649	-0.0991534106919951	-1.7749935778361	ns	0.129840023406933	-0.0276533552656881	-1.56258859656809	ns	0.000220443105519662	-0.281875774559224	-5.11302032834721
cg00418044	chr11	70773005	SHANK2	OpenSea	Body	hyper	3.52761585095994e-09	0.433739966761155	8.05465136297762	ns	0.592414942103099	0.0412214736185286	0.540192622850485	ns	0.0257875433171657	0.163210839270103	2.36000211140278	ns	0.00025470174328035	-0.270529127491052	-5.02901587102629
cg05369586	chr8	5538751		OpenSea	Intergenic	ns	3.75885953054078e-06	0.359958160000765	5.57827197921063	ns	7.21457436546109e-06	0.549265698191547	5.24575773039261	hyper	3.78232786550556e-10	0.650503930691762	9.5666245226489	ns	0.015829587899665	0.290545770690997	2.78635160823491
cg14809794	chr20	57892759	EDN3;EDN3;EDN3;EDN3;EDN3	OpenSea	Body	hyper	5.52231698449199e-08	0.397712766761563	7.05324721463036	ns	0.0294088033296171	-0.225886603684875	-2.26897375357123	ns	0.020689653303192	-0.114029888033185	-2.45828288141305	ns	9.74644541943145e-05	-0.511742654794748	-5.59875154610918
cg08538377	chr8	137059044		OpenSea	Intergenic	hyper	4.77052049898139e-09	0.38641276576455	7.94265485760242	ns	0.0475506064751648	-0.246615387401309	-2.05200658320986	ns	0.107688128452099	-0.13793679703003	-1.66416750773428	ns	4.84479933789904e-07	-0.52434956279458	-9.38548381128556
cg07913305	chr12	15070399	ERP27;ERP27	OpenSea	Body	ns	1.1204365044589e-06	0.37878443932486	5.99641544171315	ns	0.00162735629758188	-0.293721648001263	-3.40960472919048	ns	0.00292934725377014	-0.187188524441146	-3.27198040500516	hypo	3.01217001421496e-08	-0.565972963766006	-11.9760282074389
cg05194636	chr11	12098045		OpenSea	Intergenic	ns	0.00274872836272968	0.24620485294007	3.2468636957394	ns	8.17841513181443e-07	0.560827583638819	5.95577144785386	hyper	3.84473052684983e-08	0.630072698528214	7.57904210486875	ns	0.00251350421299866	0.383867845588144	3.75975283797555
cg25929080	chr11	7461796	LOC100506258;SYT9	OpenSea	Body	hyper	5.50935277323388e-08	0.396862641821316	7.05408604301936	ns	0.984042540148779	-0.0304138203085947	-0.0201414895566914	ns	0.12446189148119	0.0812037977036505	1.58584872978255	ns	0.0034324680194293	-0.315658844117666	-3.59366419303438
cg20121355	chr10	82115040	DYDC1;DYDC1;DYDC2;DYDC2;DYDC2;DYDC2;DYDC2	N_Shore	TSS1500	hyper	4.30261188468881e-08	0.404337966224207	7.14246252419275	ns	0.101072250502615	-0.189982363484669	-1.68310640919096	ns	0.209875075211091	-0.076262310484111	-1.28463195320619	ns	0.000164352927054483	-0.480600276708318	-5.28553663900026
cg15862155	chr3	70855027		OpenSea	Intergenic	ns	0.00881497655181787	0.219271116074948	2.79068078577092	ns	6.79858090803386e-05	0.51432485213687	4.50653115311464	hyper	6.62290378030909e-09	0.575994853532949	8.30943789525923	ns	0.0565275122963481	0.356723737458001	2.0996748213527
cg18611021	chr15	27422454	GABRG3;GABRG3	OpenSea	Body	hyper	4.90428454052992e-08	0.405317261354052	7.09563817713094	ns	0.0542902180570821	-0.196127893843835	-1.98994525944582	ns	0.0720055387539436	-0.0821324140880074	-1.87278935446904	ns	0.000136033569699906	-0.48744967544206	-5.39795198125344
cg06814000	chr16	50681973		OpenSea	Intergenic	hyper	1.27220511017736e-12	0.389053927690905	11.2482609375823	ns	0.0941574473751116	-0.142786948394378	-1.71959351896857	ns	0.174745590835357	-0.033365531231311	-1.39394226099708	ns	9.0161910338171e-07	-0.422419458922216	-8.87225177176568
cg23363930	chr5	4116560		OpenSea	Intergenic	hyper	2.52044622999878e-09	0.379134791544625	8.18007541249927	ns	0.292506558991112	-0.115876180566669	-1.06839442906754	ns	0.913960268168357	-0.00924452044474366	-0.10906537436667	ns	0.00116597596778649	-0.388379311989369	-4.17456383799001
cg27229492	chr12	48722064	H1FNT	N_Shore	TSS1500	hyper	2.34862194531544e-11	0.43409434374837	10.0104097174196	ns	0.214165515416668	-0.141068295883778	-1.2646968902857	ns	0.621133418313841	-0.0189792617045488	-0.500011353151931	ns	0.000134317744015608	-0.453073605452919	-5.40553501528378
cg16467725	chr10	117559046	ATRNL1	OpenSea	Body	ns	2.80899972732294e-05	0.272584230049173	4.88520363076962	ns	0.041056721056539	-0.234729447312777	-2.11958190381563	ns	0.149326068473625	-0.158065132611447	-1.48441025632162	hypo	4.0368434621479e-08	-0.43064936266062	-11.6779719016023
cg03961510	chr10	2978438		OpenSea	Intergenic	ns	0.58424357756775	0.0102657288404523	-0.552828700941254	hyper	6.02319145023774e-08	0.668671314727835	6.81174310863124	hyper	8.52694216318187e-08	0.671558550964212	7.25726372727621	ns	0.000214589502838081	0.66129282212376	5.1287331368644
cg16799785	chr15	82381568		OpenSea	Intergenic	hyper	3.18340079583858e-08	0.341980641879343	7.25055459220977	ns	0.193515186218321	-0.115177606907045	-1.32520055886735	ns	0.381133099681114	-0.0189955513784794	-0.890425898709215	ns	0.0023755364676982	-0.360976193257823	-3.78996023177673
cg13902999	chr2	6799833		OpenSea	Intergenic	hyper	2.38614526483339e-08	0.410393212592155	7.3544042764779	ns	0.154092278432332	0.194723795772546	1.45610930933594	ns	0.000249692969776671	0.310146886814089	4.2179124334228	ns	0.18383676644038	-0.100246325778066	-1.40631449613087
cg18800419	chr2	22188615		OpenSea	Intergenic	hyper	1.77342307369021e-08	0.358235870933132	7.46176328240329	ns	0.107410686344762	-0.145330103608587	-1.65143887042845	ns	0.226234295778719	-0.0445762649086434	-1.23849213281787	ns	0.000146092438279211	-0.402812135841775	-5.35542371436071
cg06674440	chr1	108152369	VAV3;VAV3	OpenSea	Body	hyper	4.33234287737163e-08	0.404538134217844	7.13999697951284	ns	0.0673749120389931	-0.199809385520337	-1.88649116520574	ns	0.11061270624924	-0.086033035271568	-1.64981404308604	ns	0.000100400967488155	-0.490571169489412	-5.58073544604844
cg21065173	chr7	84730904	SEMA3D	OpenSea	Body	ns	3.49762716735846e-05	0.315347757257886	4.80941620255116	ns	0.000335027095881135	-0.443269709181937	-3.9668333996057	ns	0.000917108247556944	-0.354578152453156	-3.7245161023593	hypo	8.45539906920243e-08	-0.669925909711043	-10.9529493040091
cg15467185	chr3	31006517		OpenSea	Intergenic	hyper	2.36021017221333e-09	0.35121550796249	8.20466678168912	ns	0.131360092356178	-0.131330737853484	-1.5441580788099	ns	0.248333537002678	-0.032551376239034	-1.17999521829283	ns	0.000243736718058829	-0.383766884201524	-5.05454688140572
cg03244210	chr2	74035104	C2orf78	OpenSea	Body	hyper	1.04579052294134e-08	0.395092842672208	7.65400049874612	ns	0.259473048679013	-0.135671366164598	-1.14584829574028	ns	0.801673955660811	-0.0245515041630393	-0.25367735767974	ns	0.00012893321362009	-0.419644346835248	-5.43000937986287
cg06463670	chr8	2112369		OpenSea	Intergenic	hyper	2.94093748002678e-09	0.379645133907363	8.12242176251397	ns	0.992726760712997	-0.0476247225365833	-0.00917976971145043	ns	0.0808623997517264	0.0591504713748624	1.81391738026208	ns	0.000989551028402652	-0.3204946625325	-4.26438805566662
cg06221712	chr16	29169423		N_Shore	Intergenic	hyper	3.96450009892686e-08	0.378489457394015	7.17178280615656	ns	0.05409178993989	-0.170762824376944	-1.99167387935747	ns	0.0536234440793883	-0.0643126644848776	-2.01840021944518	ns	0.00020823665328712	-0.442802121878892	-5.14630201845257
cg03475293	chr6	7051303		N_Shore	Intergenic	ns	0.00798046574223846	0.109362962794148	2.83078998662695	ns	5.61838866466925e-05	0.23410864576808	4.57004636759158	hyper	4.75465045457579e-08	0.264866979053934	7.49271476100951	ns	0.0338804238223518	0.155504016259786	2.37998394028245
cg27419119	chr12	57559901	LRP1	OpenSea	Body	ns	4.66557982124951e-05	0.18155437482469	4.70965793480096	ns	0.00069660441705722	0.180807915441444	3.71230510664866	hyper	7.67998001552039e-20	0.231870083360888	24.3115650019321	ns	0.267959686968891	0.0503157085361979	1.15903282292978
cg15781873	chr6	156077514		OpenSea	Intergenic	hyper	1.13392895984515e-08	0.426435945141607	7.62444744368127	ns	0.0670301840224665	-0.201499982418655	-1.88898482148637	ns	0.0831594164504503	-0.0815648728475781	-1.79955794738635	ns	0.000120942254263953	-0.508000817989185	-5.46838342961327
cg18092977	chr14	101190167		N_Shelf	Intergenic	hyper	3.03164362048826e-08	0.413364272297878	7.26812155542358	ns	0.0438585455547425	-0.237559547618728	-2.08934957458095	ns	0.0762115720772507	-0.12130084603495	-1.84409715496048	ns	1.32829180169882e-05	-0.534665118332828	-6.87819794621612
cg20003034	chr8	1245143		N_Shore	Intergenic	hyper	7.08606373253617e-08	0.348300959210596	6.96440463491027	ns	0.0871168556931965	-0.142938229845483	-1.75912265221465	ns	0.0873774415643898	-0.0449785850675025	-1.77405076945649	ns	0.000812923471741622	-0.393279544278098	-4.37269220223141
cg04941662	chr17	51059731		OpenSea	Intergenic	hyper	3.65508773908663e-09	0.356716661545377	8.04145007081634	ns	0.11064146678912	-0.142215321515044	-1.6358879070828	ns	0.276961822060224	-0.0418887604554065	-1.10967584145696	ns	2.53888673312595e-05	-0.398605422000783	-6.44622957587047
cg09825167	chr3	151396985	MIR548H2	OpenSea	Body	hyper	7.64821289087904e-10	0.428403126467919	8.63109470826275	ns	0.107291532674521	-0.170601667887739	-1.65201974037429	ns	0.141857038585482	-0.0501132885686372	-1.51333718721832	ns	0.000176469557239801	-0.478516415036556	-5.24352117291047
cg06261400	chr10	131744476	EBF3	OpenSea	Body	ns	0.000111013175335833	0.303639414504311	4.40797445998436	ns	0.00158885979016842	0.411152426012886	3.41827935319547	hyper	2.14131251702936e-08	0.496551011342223	7.81893135653728	ns	0.270712024290001	0.192911596837912	1.15205286288247
cg03623599	chr13	39358795	FREM2	OpenSea	Body	hyper	2.94747995292165e-09	0.413209452043302	8.12159254910642	ns	0.0130718166821335	0.309626306905601	2.61221843065153	hyper	8.63007492579459e-08	0.42584146529278	7.25244645385108	ns	0.977201954105873	0.0126320132494775	0.0291501646406423
cg20235471	chr6	170374197		OpenSea	Intergenic	hyper	4.9836143072358e-09	0.424227316377632	7.92648670561341	ns	0.10938154170256	-0.177618630260312	-1.64190730960683	ns	0.22424442325807	-0.0583046975291029	-1.24396648776931	ns	0.00010160043805349	-0.482532013906735	-5.57353529078198
cg16194234	chr3	138413709	PIK3CB	OpenSea	Body	hyper	1.04274829654458e-09	0.408859517265335	8.51291632122701	ns	0.834303832654915	-0.0132342862204428	0.210718527127489	ns	0.0198017170800656	0.101757453010433	2.47764656139116	ns	0.00535999655996181	-0.307102064254902	-3.35760718125072
cg22583612	chr3	113270506	SIDT1;SIDT1	OpenSea	Body	hyper	2.96987919281356e-09	0.42000669532089	8.11876771141733	ns	0.436073181148567	-0.112060046101886	-0.787687178417513	ns	0.636562425266627	0.00606683695711463	0.477928723861831	ns	0.000627912208030673	-0.413939858363775	-4.51610653564992
cg20056949	chr4	139609965		OpenSea	Intergenic	hyper	8.98041952311737e-08	0.398809522934123	6.88024097398227	ns	0.00484368613722038	-0.340453724223334	-3.00407002935591	ns	0.00669265048039111	-0.228288545898112	-2.93846776727535	ns	1.07529810774051e-07	-0.627098068832235	-10.7254244524651
[truncated: 31,388 more rows]

## Sheet: DMR
Supplementary table 2. Diferntially methylated regions identified in comaprisons of chordoma subtypeas as well as chudoama and nucleus pulposus samples
[truncated: 113,334 more rows]

## Sheet: DEG
Supplementary table 3. Diferntially expressed geens identified in comaprisons of chordoma subtypeas as well as chudoama and nucleus pulposus samples
[truncated: 9,547 more rows]

[truncated: 8 more sheets: GSEa, MethExpr_Correlation, DEG_DMR correlation, DEG_DMR overrepresentation, WGCNA_modules_significance, Immune_deconvolution, conumee, GSEAlm]
